# Supplementary material for: Chlorido{μ-2,6-bis­[(2-amino­eth­yl)imino­meth­yl]-4-chloro­phenolato}-μ-oxido-dicopper(II) trihydrate
Source: Acta Crystallogr Sect E Struct Rep Online. 2012 May 26;68(Pt 6):m794–5. doi: 10.1107/S160053681202301X (PMC3379123; doi:10.1107/S160053681202301X)
Supplement: Supplementary file 1 [file e-68-0m794-sup1.cif]

##############################################################################
#                                                                            #
# This CIF contains the data in a paper accepted for publication in          #
# Acta Crystallographica Section E. It conforms to the requirements of       #
# Notes for Authors for Acta Crystallographica Section E, and has been       #
# peer reviewed under the auspices of the IUCr Commission on Journals.       #
#                                                                            #
# Full details of the Crystallographic Information File format               #
# are given in the paper "The Crystallographic Information File (CIF):       #
# a New Standard Archive File for Crystallography" by S. R. Hall, F. H.      #
# Allen and I. D. Brown [Acta Cryst. (1991), A47, 655-685].                  #
#                                                                            #
# The current version of the core CIF dictionary is obtainable from          #
# ftp://ftp.iucr.org/pub/cif_core.dic.                                       #
#                                                                            #
# Software is freely available for graphical display of the structure(s)     #
# in this CIF. For information consult the CIF software page                 #
# http://www.iucr.org/resources/cif/software.                                #
#                                                                            #
# This file may be used for bona fide research purposes within the           #
# scientific community so long as proper attribution is given to the journal # 
# article from which it was obtained.                                        #
#                                                                            #
##############################################################################
data_global
_audit_creation_method     ' SHELXL-97 and manual editing of form.cif'
_journal_data_validation_number     ?
_journal_date_recd_electronic     2012-04-28
_journal_date_accepted     2012-05-20
_journal_name_full     'Acta Crystallographica, Section E'
_journal_year     2012
_journal_volume     68
_journal_issue      6
_journal_page_first     m794
_journal_page_last     m795
_journal_paper_category     QM
_journal_paper_doi     10.1107/S160053681202301X
_journal_coeditor_code     XU5529
_publ_contact_author_name     'Prof. Hong Zhou'
_publ_contact_author_address
;
Key Laboratory for Green Chemical Process of Ministry of Education
Wuhan Institute of Technology
430073 Wuhan
People's Republic of China
;
_publ_contact_author_email     'hzhouh@126.com'
_publ_contact_author_fax     '86 027 87194465'
_publ_contact_author_phone     '86 027 87194465'
_publ_section_title
;\
Chlorido{\m-2,6-bis[(2-aminoethyl)iminomethyl]-4-chlorophenolato}-\m-oxido-\
dicopper(II) trihydrate
;
loop_
    _publ_author_name
    _publ_author_footnote
    _publ_author_address
    'Jing-Jing Zhou' ?
;
Key Laboratory for Green Chemical Processes of the Ministry of Education
Wuhan Institute of Technology
430073 Wuhan
People's Republic of China
;
    'Wei Xiao' ?
;
Institute of Medicinal Chemistry,
Hubei University of Medicine,
Shiyan 442000
People's Republic of China
;
    'Jia-Wei Mao' ?
;
College of Chemistry and Molecular Sciences,
Wuhan University,
Wuhan 430072,
People's Republic of China
;
    'Hong Zhou' ?
;
Key Laboratory for Green Chemical Processes of the Ministry of Education
Wuhan Institute of Technology
430073 Wuhan
People's Republic of China
;
data_I
_audit_creation_method     SHELXL-97
_chemical_name_systematic
;
Chlorido{\m-2,6-bis[(2-aminoethyl)iminomethyl]-4-chlorophenolato}-\m-oxido-
dicopper(II) trihydrate
;
_chemical_name_common     ?
_chemical_formula_moiety     'C14 H20 Cl2 Cu2 N4 O2, 3(H2 O)'
_chemical_formula_sum     'C14 H26 Cl2 Cu2 N4 O5'
_chemical_formula_iupac     '[Cu2 (C14 H20 Cl N4 O) Cl O], 3H2 O'
_chemical_formula_weight     528.37
_chemical_melting_point     ?
_symmetry_cell_setting     monoclinic
_symmetry_space_group_name_H-M     'P 21/c'
_symmetry_space_group_name_Hall     '-P 2ybc'
loop_
    _symmetry_equiv_pos_as_xyz
    'x, y, z'
    '-x, y+1/2, -z+1/2'
    '-x, -y, -z'
    'x, -y-1/2, z-1/2'
_cell_length_a     11.201(5)
_cell_length_b     12.387(7)
_cell_length_c     16.718(7)
_cell_angle_alpha     90.00
_cell_angle_beta     93.18(4)
_cell_angle_gamma     90.00
_cell_volume     2316.0(19)
_cell_formula_units_Z     4
_cell_measurement_reflns_used     4001
_cell_measurement_theta_min     2.41
_cell_measurement_theta_max     26.62
_cell_measurement_temperature     291(2)
_exptl_crystal_description     block
_exptl_crystal_colour     green
_exptl_crystal_size_max     0.30
_exptl_crystal_size_mid     0.26
_exptl_crystal_size_min     0.24
_exptl_crystal_density_diffrn     1.515
_exptl_crystal_density_meas     ?
_exptl_crystal_density_method     'not measured'
_exptl_crystal_F_000     1080
_exptl_absorpt_coefficient_mu     2.096
_exptl_absorpt_correction_type     multi-scan
_exptl_absorpt_process_details     '(SADABS; Bruker, 2000)'
_exptl_absorpt_correction_T_min     0.5721
_exptl_absorpt_correction_T_max     0.6332
_exptl_special_details     ?
_diffrn_ambient_temperature     291(2)
_diffrn_radiation_type     MoK\a
_diffrn_radiation_wavelength     0.71073
_diffrn_radiation_source     'sealed tube'
_diffrn_radiation_monochromator     graphite
_diffrn_measurement_device_type     'Bruker SMART APEX CCD'
_diffrn_measurement_method     'phi and omega scans'
_diffrn_detector_area_resol_mean     ?
_diffrn_reflns_number     12029
_diffrn_reflns_av_R_equivalents     0.0235
_diffrn_reflns_av_sigmaI/netI     0.0323
_diffrn_reflns_theta_min     2.44
_diffrn_reflns_theta_max     25.00
_diffrn_reflns_theta_full     25.00
_diffrn_measured_fraction_theta_max     1.000
_diffrn_measured_fraction_theta_full     1.000
_diffrn_reflns_limit_h_min     -13
_diffrn_reflns_limit_h_max     13
_diffrn_reflns_limit_k_min     -14
_diffrn_reflns_limit_k_max     11
_diffrn_reflns_limit_l_min     -19
_diffrn_reflns_limit_l_max     19
_diffrn_standards_number     ?
_diffrn_standards_interval_count     ?
_diffrn_standards_interval_time     ?
_diffrn_standards_decay_%     ?
_refine_special_details
;
 Refinement of F^2^ against ALL reflections.  The weighted R-factor wR and
 goodness of fit S are based on F^2^, conventional R-factors R are based
 on F, with F set to zero for negative F^2^. The threshold expression of
 F^2^ > 2sigma(F^2^) is used only for calculating R-factors(gt) etc. and is
 not relevant to the choice of reflections for refinement.  R-factors based
 on F^2^ are statistically about twice as large as those based on F, and R-
 factors based on ALL data will be even larger.
;
_reflns_number_total     4087
_reflns_number_gt     3286
_reflns_threshold_expression     I>2sigma(I)
_refine_ls_structure_factor_coef     Fsqd
_refine_ls_matrix_type     full
_refine_ls_R_factor_all     0.0754
_refine_ls_R_factor_gt     0.0607
_refine_ls_wR_factor_gt     0.1686
_refine_ls_wR_factor_ref     0.1745
_refine_ls_goodness_of_fit_ref     1.023
_refine_ls_restrained_S_all     1.023
_refine_ls_number_reflns     4087
_refine_ls_number_parameters     244
_refine_ls_number_restraints     0
_refine_ls_hydrogen_treatment     constr
_refine_ls_weighting_scheme     calc
_refine_ls_weighting_details
        'calc w=1/[\s^2^(Fo^2^)+(0.0800P)^2^+12.6600P] where P=(Fo^2^+2Fc^2^)/3'
_atom_sites_solution_hydrogens     geom
_atom_sites_solution_primary     direct
_atom_sites_solution_secondary     difmap
_refine_ls_shift/su_max     0.076
_refine_ls_shift/su_mean     0.004
_refine_diff_density_max     0.647
_refine_diff_density_min     -0.935
_refine_ls_extinction_method     none
_refine_ls_extinction_coef     ?
loop_
    _atom_type_symbol
    _atom_type_description
    _atom_type_scat_dispersion_real
    _atom_type_scat_dispersion_imag
    _atom_type_scat_source
    'C' 'C' 0.0033 0.0016
                         'International Tables Vol C Tables 4.2.6.8 and 6.1.1.4'
    'H' 'H' 0.0000 0.0000
                         'International Tables Vol C Tables 4.2.6.8 and 6.1.1.4'
    'N' 'N' 0.0061 0.0033
                         'International Tables Vol C Tables 4.2.6.8 and 6.1.1.4'
    'O' 'O' 0.0106 0.0060
                         'International Tables Vol C Tables 4.2.6.8 and 6.1.1.4'
    'Cl' 'Cl' 0.1484 0.1585
                         'International Tables Vol C Tables 4.2.6.8 and 6.1.1.4'
    'Cu' 'Cu' 0.3201 1.2651
                         'International Tables Vol C Tables 4.2.6.8 and 6.1.1.4'
_computing_data_collection     'SMART (Bruker, 2000)'
_computing_cell_refinement     'SAINT (Bruker, 2000)'
_computing_data_reduction     'SAINT (Bruker, 2000)'
_computing_structure_solution     'SHELXTL (Sheldrick, 2008)'
_computing_structure_refinement     'SHELXTL (Sheldrick, 2008)'
_computing_molecular_graphics     'SHELXTL (Sheldrick, 2008)'
_computing_publication_material     'SHELXTL (Sheldrick, 2008)'
loop_
    _atom_site_type_symbol
    _atom_site_label
    _atom_site_fract_x
    _atom_site_fract_y
    _atom_site_fract_z
    _atom_site_U_iso_or_equiv
    _atom_site_adp_type
    _atom_site_calc_flag
    _atom_site_refinement_flags
    _atom_site_occupancy
    _atom_site_symmetry_multiplicity
    _atom_site_disorder_assembly
    _atom_site_disorder_group
    Cl Cl1 0.29197(15) 0.09726(13) 0.30847(10) 0.0409(4) Uani d . 1 1 . .
    Cl Cl2 0.31005(15) 0.62287(14) 0.44102(10) 0.0435(4) Uani d . 1 1 . .
    Cu Cu1 0.43928(7) 0.66390(6) 0.32886(5) 0.0360(2) Uani d . 1 1 . .
    Cu Cu2 0.22384(7) 0.67193(6) 0.21370(5) 0.0360(2) Uani d . 1 1 . .
    C C1 0.6375(6) 0.7673(6) 0.4411(4) 0.0388(15) Uani d . 1 1 . .
    H H1A 0.6233 0.8117 0.4874 0.047 Uiso calc R 1 1 . .
    H H1B 0.7089 0.7953 0.4180 0.047 Uiso calc R 1 1 . .
    C C2 0.6665(7) 0.6538(6) 0.4715(4) 0.0451(17) Uani d . 1 1 . .
    H H2A 0.6055 0.6302 0.5066 0.054 Uiso calc R 1 1 . .
    H H2B 0.7427 0.6541 0.5020 0.054 Uiso calc R 1 1 . .
    C C3 0.6721(6) 0.5750(5) 0.4003(4) 0.0376(15) Uani d . 1 1 . .
    H H3A 0.7219 0.6064 0.3607 0.045 Uiso calc R 1 1 . .
    H H3B 0.7101 0.5086 0.4191 0.045 Uiso calc R 1 1 . .
    C C4 0.5264(6) 0.4435(6) 0.3522(4) 0.0395(15) Uani d . 1 1 . .
    H H4 0.5824 0.3950 0.3744 0.047 Uiso calc R 1 1 . .
    C C5 0.3361(6) 0.4596(5) 0.2694(4) 0.0360(15) Uani d . 1 1 . .
    C C6 0.4249(6) 0.3996(6) 0.3141(4) 0.0412(16) Uani d . 1 1 . .
    C C7 0.4106(6) 0.2905(6) 0.3267(4) 0.0358(14) Uani d . 1 1 . .
    H H7 0.4677 0.2524 0.3577 0.043 Uiso calc R 1 1 . .
    C C8 0.3091(7) 0.2369(6) 0.2923(4) 0.0460(17) Uani d . 1 1 . .
    C C9 0.2214(6) 0.2954(5) 0.2455(4) 0.0369(14) Uani d . 1 1 . .
    H H9 0.1554 0.2602 0.2215 0.044 Uiso calc R 1 1 . .
    C C10 0.2354(6) 0.4051(5) 0.2363(4) 0.0396(15) Uani d . 1 1 . .
    C C11 0.1424(6) 0.4496(5) 0.1867(4) 0.0409(16) Uani d . 1 1 . .
    H H11 0.0913 0.3989 0.1621 0.049 Uiso calc R 1 1 . .
    C C12 0.0115(6) 0.5819(6) 0.1123(5) 0.0472(18) Uani d . 1 1 . .
    H H12A -0.0533 0.6059 0.1440 0.057 Uiso calc R 1 1 . .
    H H12B -0.0157 0.5176 0.0837 0.057 Uiso calc R 1 1 . .
    C C13 0.0339(7) 0.6702(6) 0.0498(4) 0.0428(16) Uani d . 1 1 . .
    H H13A -0.0303 0.6710 0.0084 0.051 Uiso calc R 1 1 . .
    H H13B 0.1087 0.6570 0.0249 0.051 Uiso calc R 1 1 . .
    C C14 0.0392(6) 0.7802(5) 0.0960(4) 0.0376(15) Uani d . 1 1 . .
    H H14A 0.0569 0.8361 0.0578 0.045 Uiso calc R 1 1 . .
    H H14B -0.0403 0.7947 0.1136 0.045 Uiso calc R 1 1 . .
    N N1 0.5352(5) 0.7852(5) 0.3811(3) 0.0398(13) Uani d . 1 1 . .
    H H1C 0.5640 0.8243 0.3411 0.048 Uiso calc R 1 1 . .
    H H1D 0.4827 0.8279 0.4050 0.048 Uiso calc R 1 1 . .
    N N2 0.5521(5) 0.5481(5) 0.3605(3) 0.0417(13) Uani d . 1 1 . .
    N N3 0.1152(5) 0.5507(5) 0.1690(3) 0.0405(13) Uani d . 1 1 . .
    N N4 0.1253(5) 0.7929(5) 0.1670(3) 0.0437(14) Uani d . 1 1 . .
    H H4A 0.0830 0.8191 0.2069 0.052 Uiso calc R 1 1 . .
    H H4B 0.1768 0.8452 0.1545 0.052 Uiso calc R 1 1 . .
    O O1 0.3458(4) 0.5674(4) 0.2586(2) 0.0373(10) Uani d . 1 1 . .
    O O2 0.3320(4) 0.7525(3) 0.2702(3) 0.0360(10) Uani d . 1 1 . .
    O O1W 0.2820(9) -0.0067(9) 0.4419(7) 0.144(4) Uani d . 1 1 . .
    H H1WD 0.2653 0.0494 0.4142 0.173 Uiso d R 1 1 . .
    H H1WC 0.2692 0.0055 0.4907 0.216 Uiso d R 1 1 . .
    O O2W 0.1297(9) 0.4729(8) 0.3981(7) 0.150(4) Uani d . 1 1 . .
    H H2WD 0.1802 0.4946 0.3656 0.180 Uiso d R 1 1 . .
    H H2WB 0.1094 0.5253 0.4272 0.224 Uiso d R 1 1 . .
    O O3W 0.0267(9) 0.7040(8) 0.3693(5) 0.120(3) Uani d . 1 1 . .
    H H3WD 0.0988 0.6829 0.3681 0.144 Uiso d R 1 1 . .
    H H3WA -0.0136 0.6575 0.3937 0.181 Uiso d R 1 1 . .
loop_
    _atom_site_aniso_label
    _atom_site_aniso_U_11
    _atom_site_aniso_U_22
    _atom_site_aniso_U_33
    _atom_site_aniso_U_12
    _atom_site_aniso_U_13
    _atom_site_aniso_U_23
    Cl1 0.0444(9) 0.0364(9) 0.0429(9) -0.0072(7) 0.0111(7) 0.0118(7)
    Cl2 0.0412(9) 0.0478(10) 0.0426(9) -0.0115(7) 0.0131(7) 0.0021(7)
    Cu1 0.0350(4) 0.0388(5) 0.0352(4) -0.0085(3) 0.0097(3) 0.0019(3)
    Cu2 0.0359(4) 0.0376(5) 0.0352(4) 0.0013(3) 0.0082(3) 0.0003(3)
    C1 0.038(3) 0.045(4) 0.034(3) 0.009(3) 0.007(3) 0.010(3)
    C2 0.047(4) 0.039(4) 0.050(4) -0.003(3) 0.014(3) 0.014(3)
    C3 0.046(4) 0.036(3) 0.033(3) -0.005(3) 0.015(3) 0.016(3)
    C4 0.034(3) 0.040(4) 0.044(4) 0.003(3) 0.003(3) 0.005(3)
    C5 0.040(3) 0.039(4) 0.030(3) 0.017(3) 0.009(3) -0.010(3)
    C6 0.038(4) 0.042(4) 0.044(4) 0.012(3) 0.012(3) -0.006(3)
    C7 0.038(3) 0.043(4) 0.026(3) 0.002(3) 0.006(3) 0.003(3)
    C8 0.054(4) 0.032(4) 0.051(4) 0.007(3) 0.000(3) -0.008(3)
    C9 0.039(4) 0.038(3) 0.035(3) -0.007(3) 0.006(3) -0.001(3)
    C10 0.047(4) 0.028(3) 0.044(4) 0.016(3) 0.000(3) 0.007(3)
    C11 0.047(4) 0.035(4) 0.041(4) 0.011(3) -0.002(3) -0.016(3)
    C12 0.038(4) 0.031(4) 0.073(5) 0.002(3) -0.003(3) -0.008(3)
    C13 0.043(4) 0.047(4) 0.038(4) 0.005(3) 0.001(3) -0.005(3)
    C14 0.038(3) 0.032(3) 0.040(4) -0.011(3) -0.020(3) 0.017(3)
    N1 0.036(3) 0.040(3) 0.044(3) 0.009(2) 0.008(2) -0.015(3)
    N2 0.047(3) 0.042(3) 0.037(3) 0.007(3) 0.016(3) -0.002(2)
    N3 0.046(3) 0.039(3) 0.038(3) 0.002(3) 0.014(2) -0.007(2)
    N4 0.044(3) 0.045(3) 0.040(3) -0.020(3) -0.014(3) 0.010(3)
    O1 0.036(2) 0.043(3) 0.034(2) 0.001(2) 0.0127(19) -0.0118(19)
    O2 0.036(2) 0.032(2) 0.041(2) -0.0120(19) 0.0114(19) 0.0163(19)
    O1W 0.139(9) 0.154(9) 0.141(9) -0.022(7) 0.014(7) -0.009(7)
    O2W 0.133(8) 0.115(8) 0.208(12) 0.016(6) 0.076(8) 0.047(8)
    O3W 0.123(7) 0.119(7) 0.118(7) -0.016(6) 0.000(6) 0.015(6)
_geom_special_details
;
 All esds (except the esd in the dihedral angle between two l.s. planes)
 are estimated using the full covariance matrix.  The cell esds are taken
 into account individually in the estimation of esds in distances, angles
 and torsion angles; correlations between esds in cell parameters are only
 used when they are defined by crystal symmetry.  An approximate (isotropic)
 treatment of cell esds is used for estimating esds involving l.s. planes.
;
loop_
    _geom_bond_atom_site_label_1
    _geom_bond_atom_site_label_2
    _geom_bond_site_symmetry_2
    _geom_bond_distance
    _geom_bond_publ_flag
    Cl1 C8 . 1.763(7) ?
    Cl2 Cu1 . 2.484(2) ?
    Cu1 O2 . 1.865(4) ?
    Cu1 O1 . 1.941(4) ?
    Cu1 N2 . 1.965(6) ?
    Cu1 N1 . 2.017(6) ?
    Cu1 Cu2 . 3.0040(18) ?
    Cu2 O2 . 1.797(4) ?
    Cu2 N4 . 1.994(6) ?
    Cu2 O1 . 1.997(5) ?
    Cu2 N3 . 2.048(6) ?
    C1 N1 . 1.498(8) ?
    C1 C2 . 1.524(9) ?
    C1 H1A . 0.9700 ?
    C1 H1B . 0.9700 ?
    C2 C3 . 1.543(10) ?
    C2 H2A . 0.9700 ?
    C2 H2B . 0.9700 ?
    C3 N2 . 1.503(9) ?
    C3 H3A . 0.9700 ?
    C3 H3B . 0.9700 ?
    C4 N2 . 1.333(9) ?
    C4 C6 . 1.384(10) ?
    C4 H4 . 0.9300 ?
    C5 O1 . 1.353(8) ?
    C5 C10 . 1.401(10) ?
    C5 C6 . 1.420(9) ?
    C6 C7 . 1.378(10) ?
    C7 C8 . 1.411(10) ?
    C7 H7 . 0.9300 ?
    C8 C9 . 1.420(10) ?
    C9 C10 . 1.377(9) ?
    C9 H9 . 0.9300 ?
    C10 C11 . 1.408(9) ?
    C11 N3 . 1.319(9) ?
    C11 H11 . 0.9300 ?
    C12 N3 . 1.508(9) ?
    C12 C13 . 1.542(10) ?
    C12 H12A . 0.9700 ?
    C12 H12B . 0.9700 ?
    C13 C14 . 1.565(9) ?
    C13 H13A . 0.9700 ?
    C13 H13B . 0.9700 ?
    C14 N4 . 1.496(7) ?
    C14 H14A . 0.9700 ?
    C14 H14B . 0.9700 ?
    N1 H1C . 0.9000 ?
    N1 H1D . 0.9000 ?
    N4 H4A . 0.9000 ?
    N4 H4B . 0.9000 ?
    O1W H1WD . 0.8501 ?
    O1W H1WC . 0.8499 ?
    O2W H2WD . 0.8496 ?
    O2W H2WB . 0.8500 ?
    O3W H3WD . 0.8500 ?
    O3W H3WA . 0.8501 ?
loop_
    _geom_angle_atom_site_label_1
    _geom_angle_atom_site_label_2
    _geom_angle_atom_site_label_3
    _geom_angle_site_symmetry_1
    _geom_angle_site_symmetry_3
    _geom_angle
    _geom_angle_publ_flag
    O2 Cu1 O1 . . 74.6(2) ?
    O2 Cu1 N2 . . 163.2(2) ?
    O1 Cu1 N2 . . 91.8(2) ?
    O2 Cu1 N1 . . 95.8(2) ?
    O1 Cu1 N1 . . 167.6(2) ?
    N2 Cu1 N1 . . 96.2(2) ?
    O2 Cu1 Cl2 . . 97.57(13) ?
    O1 Cu1 Cl2 . . 90.79(13) ?
    N2 Cu1 Cl2 . . 92.30(16) ?
    N1 Cu1 Cl2 . . 98.30(17) ?
    O2 Cu1 Cu2 . . 34.16(13) ?
    O1 Cu1 Cu2 . . 41.00(14) ?
    N2 Cu1 Cu2 . . 132.74(18) ?
    N1 Cu1 Cu2 . . 129.95(17) ?
    Cl2 Cu1 Cu2 . . 90.55(6) ?
    O2 Cu2 N4 . . 97.5(2) ?
    O2 Cu2 O1 . . 74.66(19) ?
    N4 Cu2 O1 . . 170.4(2) ?
    O2 Cu2 N3 . . 165.6(2) ?
    N4 Cu2 N3 . . 95.9(2) ?
    O1 Cu2 N3 . . 92.4(2) ?
    O2 Cu2 Cu1 . . 35.64(14) ?
    N4 Cu2 Cu1 . . 133.09(16) ?
    O1 Cu2 Cu1 . . 39.61(13) ?
    N3 Cu2 Cu1 . . 130.51(17) ?
    N1 C1 C2 . . 120.0(6) ?
    N1 C1 H1A . . 107.3 ?
    C2 C1 H1A . . 107.3 ?
    N1 C1 H1B . . 107.3 ?
    C2 C1 H1B . . 107.3 ?
    H1A C1 H1B . . 106.9 ?
    C1 C2 C3 . . 110.1(6) ?
    C1 C2 H2A . . 109.6 ?
    C3 C2 H2A . . 109.6 ?
    C1 C2 H2B . . 109.6 ?
    C3 C2 H2B . . 109.6 ?
    H2A C2 H2B . . 108.2 ?
    N2 C3 C2 . . 114.1(5) ?
    N2 C3 H3A . . 108.7 ?
    C2 C3 H3A . . 108.7 ?
    N2 C3 H3B . . 108.7 ?
    C2 C3 H3B . . 108.7 ?
    H3A C3 H3B . . 107.6 ?
    N2 C4 C6 . . 126.7(6) ?
    N2 C4 H4 . . 116.7 ?
    C6 C4 H4 . . 116.7 ?
    O1 C5 C10 . . 119.5(6) ?
    O1 C5 C6 . . 121.8(6) ?
    C10 C5 C6 . . 118.7(6) ?
    C7 C6 C4 . . 114.4(6) ?
    C7 C6 C5 . . 120.6(7) ?
    C4 C6 C5 . . 124.8(7) ?
    C6 C7 C8 . . 119.8(6) ?
    C6 C7 H7 . . 120.1 ?
    C8 C7 H7 . . 120.1 ?
    C7 C8 C9 . . 120.1(6) ?
    C7 C8 Cl1 . . 119.4(5) ?
    C9 C8 Cl1 . . 120.5(5) ?
    C10 C9 C8 . . 119.0(6) ?
    C10 C9 H9 . . 120.5 ?
    C8 C9 H9 . . 120.5 ?
    C9 C10 C5 . . 121.7(6) ?
    C9 C10 C11 . . 111.5(6) ?
    C5 C10 C11 . . 126.7(6) ?
    N3 C11 C10 . . 131.2(7) ?
    N3 C11 H11 . . 114.4 ?
    C10 C11 H11 . . 114.4 ?
    N3 C12 C13 . . 117.3(6) ?
    N3 C12 H12A . . 108.0 ?
    C13 C12 H12A . . 108.0 ?
    N3 C12 H12B . . 108.0 ?
    C13 C12 H12B . . 108.0 ?
    H12A C12 H12B . . 107.2 ?
    C12 C13 C14 . . 106.7(5) ?
    C12 C13 H13A . . 110.4 ?
    C14 C13 H13A . . 110.4 ?
    C12 C13 H13B . . 110.4 ?
    C14 C13 H13B . . 110.4 ?
    H13A C13 H13B . . 108.6 ?
    N4 C14 C13 . . 119.2(5) ?
    N4 C14 H14A . . 107.5 ?
    C13 C14 H14A . . 107.5 ?
    N4 C14 H14B . . 107.5 ?
    C13 C14 H14B . . 107.5 ?
    H14A C14 H14B . . 107.0 ?
    C1 N1 Cu1 . . 123.3(4) ?
    C1 N1 H1C . . 106.5 ?
    Cu1 N1 H1C . . 106.5 ?
    C1 N1 H1D . . 106.5 ?
    Cu1 N1 H1D . . 106.5 ?
    H1C N1 H1D . . 106.5 ?
    C4 N2 C3 . . 116.4(6) ?
    C4 N2 Cu1 . . 123.3(5) ?
    C3 N2 Cu1 . . 120.2(4) ?
    C11 N3 C12 . . 123.0(6) ?
    C11 N3 Cu2 . . 119.3(5) ?
    C12 N3 Cu2 . . 117.5(4) ?
    C14 N4 Cu2 . . 123.4(4) ?
    C14 N4 H4A . . 106.5 ?
    Cu2 N4 H4A . . 106.5 ?
    C14 N4 H4B . . 106.5 ?
    Cu2 N4 H4B . . 106.5 ?
    H4A N4 H4B . . 106.5 ?
    C5 O1 Cu1 . . 124.8(4) ?
    C5 O1 Cu2 . . 129.2(4) ?
    Cu1 O1 Cu2 . . 99.4(2) ?
    Cu2 O2 Cu1 . . 110.2(2) ?
    H1WD O1W H1WC . . 109.5 ?
    H2WD O2W H2WB . . 109.5 ?
    H3WD O3W H3WA . . 109.5 ?
loop_
    _geom_hbond_atom_site_label_D
    _geom_hbond_atom_site_label_H
    _geom_hbond_atom_site_label_A
    _geom_hbond_site_symmetry_A
    _geom_hbond_distance_DH
    _geom_hbond_distance_HA
    _geom_hbond_distance_DA
    _geom_hbond_angle_DHA
    O1W H1WD Cl1 . 0.85 1.90 2.583(12) 135.9
    O2W H2WB O3W . 0.85 2.57 3.114(13) 123.0
    O3W H3WD Cl2 . 0.85 2.70 3.478(10) 151.9
