# Supplementary material for: Chlorido{μ-2,6-bis­[(2-amino­eth­yl)imino­meth­yl]-4-chloro­phenolato}-μ-oxido-dicopper(II) trihydrate
Source: Acta Crystallogr Sect E Struct Rep Online. 2012 May 26;68(Pt 6):m794–5. doi: 10.1107/S160053681202301X (PMC3379123; doi:10.1107/S160053681202301X)
Supplement: Supplementary file 2 [file e-68-0m794-Isup2.hkl]

# 
# h,k,l, Fc-squared, Fo-squared, sigma(Fo-squared) and status flag 
# 
data_I
_shelx_title ' I in space group P2(1)/c' 
_shelx_refln_list_code          4 
_shelx_F_calc_maximum      470.96 
_exptl_crystal_F_000      1080.00 
_reflns_d_resolution_high  0.8410 
 
loop_ 
 _symmetry_equiv_pos_as_xyz 
 'x, y, z' 
 '-x, y+1/2, -z+1/2' 
 '-x, -y, -z' 
 'x, -y-1/2, z-1/2' 
 
_cell_length_a    11.2010 
_cell_length_b    12.3870 
_cell_length_c    16.7180 
_cell_angle_alpha  90.000 
_cell_angle_beta   93.180 
_cell_angle_gamma  90.000 
 
_shelx_F_squared_multiplier     1.000 
 
loop_ 
 _refln_index_h 
 _refln_index_k 
 _refln_index_l 
 _refln_F_squared_calc 
 _refln_F_squared_meas 
 _refln_F_squared_sigma 
 _refln_observed_status 
   2   0   0     7670.86     7172.96     22.54 o 
   3   0   0     8748.04     8529.94    123.02 o 
   4   0   0     5739.34     5378.08     91.46 o 
   5   0   0      594.25      490.50     94.16 o 
   6   0   0      215.70      218.21     84.66 o 
   7   0   0     2471.51     2532.63    141.08 o 
   8   0   0     5072.23     4737.54     58.05 o 
   9   0   0    14800.22    14377.66    106.99 o 
  10   0   0      389.21      631.13    150.86 o 
  11   0   0     1440.20     1495.82     75.26 o 
  12   0   0      620.82      660.49    116.78 o 
  13   0   0      245.22      200.14     67.84 o 
   1   1   0     5097.09     5276.33    205.20 o 
   2   1   0     4594.83     4423.62     94.24 o 
   3   1   0     1372.16     1126.99     33.44 o 
   4   1   0     2213.18     2716.92     15.52 o 
   5   1   0     7488.56     6920.98     59.44 o 
   6   1   0      500.08      502.97     49.50 o 
   7   1   0      745.75      728.69     37.42 o 
   8   1   0     1704.30     1701.16     41.56 o 
   9   1   0        2.27       23.01     37.17 o 
  10   1   0     4582.91     4698.41     44.21 o 
  11   1   0      147.63      182.43     28.67 o 
  12   1   0        4.90       47.21     24.57 o 
  13   1   0      257.39      429.20     76.07 o 
   0   2   0    12076.82    17127.30     94.16 o 
   1   2   0      407.68      687.16     41.14 o 
   2   2   0     1696.02      451.30     36.44 o 
   3   2   0       22.77      226.72     24.51 o 
   4   2   0     2421.42     2004.80     33.44 o 
   5   2   0     7501.00     6832.36     25.87 o 
   6   2   0     1637.74     1761.40     34.42 o 
   7   2   0      862.06     1079.81     36.43 o 
   8   2   0      434.36      409.91     29.57 o 
   9   2   0     1334.09     1451.65     31.44 o 
  10   2   0      161.70      300.20     37.56 o 
  11   2   0      405.01      380.66     91.27 o 
  12   2   0       92.07       72.58     57.65 o 
  13   2   0       13.85       11.92     24.62 o 
   1   3   0     2966.01     2453.02     50.31 o 
   2   3   0     1479.75     1166.11     38.30 o 
   3   3   0      654.57      778.14     51.45 o 
   4   3   0      557.12      638.30     38.45 o 
   5   3   0      300.33      250.14      1.70 o 
   6   3   0       60.10       79.58      6.14 o 
   7   3   0       81.73      121.15     13.37 o 
   8   3   0      693.73      826.26     46.20 o 
   9   3   0       33.26       25.34     17.49 o 
  10   3   0      135.99      211.35     31.89 o 
  11   3   0      108.69       98.78     23.28 o 
  12   3   0        6.12       19.94     48.19 o 
  13   3   0       86.25       78.39      7.68 o 
   0   4   0     4698.84     8063.04    829.42 o 
   1   4   0     3132.59     2658.53     42.20 o 
   2   4   0     1678.12     2263.75     51.00 o 
   3   4   0      247.42      234.81     28.72 o 
   4   4   0     3922.93     4006.79     31.70 o 
   5   4   0       60.23       79.80     20.13 o 
   6   4   0     1479.12     1568.88     38.60 o 
   7   4   0     1033.71      890.57      9.59 o 
   8   4   0     2297.94     2221.83     16.50 o 
   9   4   0      750.00      945.24     43.06 o 
  10   4   0      177.34      195.92     32.03 o 
  11   4   0       37.22       40.51     43.44 o 
  12   4   0       76.49       49.44     55.02 o 
   1   5   0    16815.89    15778.65     93.77 o 
   2   5   0     1560.48     1908.72     48.83 o 
   3   5   0       19.35       28.11     81.89 o 
   4   5   0     9396.91     9759.38    144.04 o 
   5   5   0     9186.20     8817.63     78.43 o 
   6   5   0      822.35      934.16     19.41 o 
   7   5   0      415.08      390.51      7.39 o 
   8   5   0      426.89      452.63     37.61 o 
   9   5   0      394.39      458.77     47.00 o 
  10   5   0     1530.26     1457.18     51.59 o 
  11   5   0       70.32       93.78     38.61 o 
  12   5   0       30.59       68.40     47.78 o 
   0   6   0     2847.78     2484.79     51.30 o 
   1   6   0       44.23      101.81     48.87 o 
   2   6   0      268.15      298.50     26.90 o 
   3   6   0    11414.60    11075.60     24.66 o 
   4   6   0     2672.34     2820.40     31.41 o 
   5   6   0     7523.70     7200.66     32.32 o 
   6   6   0     6926.77     6708.81     41.71 o 
   7   6   0      113.57      145.44     64.81 o 
   8   6   0      313.96      304.52     20.27 o 
   9   6   0     2464.89     2259.28     58.70 o 
  10   6   0      496.67      471.89     57.18 o 
  11   6   0       47.05       43.79     49.90 o 
  12   6   0      103.09      107.46     36.16 o 
   1   7   0     7430.30     7187.06    142.32 o 
   2   7   0        2.87      155.42     48.09 o 
   3   7   0      155.92      339.13     39.13 o 
   4   7   0     5227.19     5169.10     20.79 o 
   5   7   0    10159.40    10430.03    112.64 o 
   6   7   0       18.53       73.65     35.27 o 
   7   7   0      679.49      735.96     25.29 o 
   8   7   0      202.14      197.77     14.18 o 
   9   7   0       25.72       48.03     25.15 o 
  10   7   0      456.27      508.54     48.19 o 
  11   7   0       25.38       61.06     59.29 o 
   0   8   0     5056.14     4760.15    126.56 o 
   1   8   0       81.24       61.46     30.26 o 
   2   8   0      629.92      688.95     38.34 o 
   3   8   0     3415.60     3372.10     59.68 o 
   4   8   0      375.98      301.82     14.69 o 
   5   8   0     2726.56     2839.98     31.73 o 
   6   8   0     1259.99     1121.28     53.71 o 
   7   8   0      236.30      393.72     42.75 o 
   8   8   0      222.60      257.47     62.68 o 
   9   8   0     1425.55     1492.04     17.20 o 
  10   8   0      256.56      362.58     55.35 o 
  11   8   0       47.21       55.88     34.09 o 
   1   9   0      302.22      317.07     92.39 o 
   2   9   0     1080.13     1062.23     46.84 o 
   3   9   0      157.42      182.78     16.08 o 
   4   9   0      176.53      232.10     33.22 o 
   5   9   0      143.01      233.39     52.66 o 
   6   9   0     1221.42     1181.33     79.62 o 
   7   9   0      237.93      253.44     36.32 o 
   8   9   0       60.78       47.25     34.09 o 
   9   9   0      434.34      486.78     64.15 o 
  10   9   0       18.34       81.34    129.26 o 
   0  10   0      546.89      676.36    124.54 o 
   1  10   0      876.88     1049.24     90.36 o 
   2  10   0      608.38      645.10     37.68 o 
   3  10   0      402.86      512.34     32.54 o 
   4  10   0      341.62      424.50     47.44 o 
   5  10   0        4.29       34.58     22.72 o 
   6  10   0       93.80       94.27     34.18 o 
   7  10   0       61.50      150.63     64.20 o 
   8  10   0      138.06      182.77     63.79 o 
   9  10   0      657.17      643.52     86.74 o 
   1  11   0     1477.49     1429.44     53.66 o 
   2  11   0      299.56      351.07     34.52 o 
   3  11   0      145.03      128.27      6.04 o 
   4  11   0     2945.18     2785.49     53.68 o 
   5  11   0     2505.73     2124.94     68.65 o 
   6  11   0        6.92       18.41     14.27 o 
   7  11   0        0.14       49.79     23.64 o 
   8  11   0      303.06      294.07     34.74 o 
   0  12   0     2014.58     2204.91    108.34 o 
   1  12   0      358.17      415.59    129.43 o 
   2  12   0      121.75      213.00     72.94 o 
   3  12   0        7.11       19.64     36.28 o 
   4  12   0      635.21      655.32     98.55 o 
   5  12   0      764.82      730.99     24.64 o 
   6  12   0      387.81      435.13     87.82 o 
   7  12   0       16.81       65.81    136.35 o 
   1  13   0      118.38      280.32     59.22 o 
   2  13   0        0.46       11.24     38.90 o 
   3  13   0       51.69       56.87     16.66 o 
   4  13   0     1895.65     1708.18     97.97 o 
   5  13   0      564.09      630.48    105.69 o 
   6  13   0      432.69      510.07     37.50 o 
   0  14   0      668.28     1099.59    118.80 o 
   1  14   0       36.16       45.44     86.97 o 
   2  14   0      534.29      466.04     36.52 o 
   3  14   0        5.44       67.99     84.69 o 
   4  14   0       74.11      104.52     39.66 o 
 -13   1   1       62.46       65.03     30.27 o 
 -12   1   1        5.50       17.65     88.36 o 
 -11   1   1      351.37      317.70     42.14 o 
 -10   1   1     3614.29     3738.29     48.26 o 
  -9   1   1       83.59      112.51      3.71 o 
  -8   1   1       27.48       41.70     70.23 o 
  -7   1   1      629.15      627.95     36.43 o 
  -6   1   1      462.12      524.47     59.92 o 
  -5   1   1      944.33     1268.65     29.97 o 
  -4   1   1     1180.92     1879.47     41.57 o 
  -3   1   1     3283.53     1651.83     34.45 o 
  -2   1   1       14.36      492.79     93.22 o 
  -1   1   1    43725.45    49993.34     67.03 o 
   1   1   1      636.34      449.20    100.71 o 
   2   1   1     2975.53      931.11     20.59 o 
   3   1   1     2249.21     2372.66     17.40 o 
   4   1   1    13001.03    10866.68     25.65 o 
   5   1   1       52.06       73.15     26.04 o 
   6   1   1     2086.77     2003.54     50.52 o 
   7   1   1        6.58       26.44     18.87 o 
   8   1   1     6495.19     6572.97     84.54 o 
   9   1   1      853.34      951.95     53.59 o 
  10   1   1     1707.25     1713.04     43.20 o 
  11   1   1      762.95      850.79     61.91 o 
  12   1   1       46.34       47.25     67.02 o 
  13   1   1       22.08       43.87     44.83 o 
 -13   2   1        0.33        6.25      1.66 o 
 -12   2   1      424.09      446.13     84.04 o 
 -11   2   1        4.51       23.76     52.90 o 
 -10   2   1       58.23      161.38     49.08 o 
  -9   2   1     1253.58     1215.63     40.35 o 
  -8   2   1     1129.38     1086.50     21.68 o 
  -7   2   1     3038.32     3043.20     31.70 o 
  -6   2   1     8804.13     9082.54    130.85 o 
  -5   2   1     1241.05     1117.94     71.39 o 
  -4   2   1     7675.30     7164.25     38.68 o 
  -3   2   1     4017.09     3448.69     19.32 o 
  -2   2   1    13091.64    14286.19     41.24 o 
  -1   2   1      245.06      518.63     31.65 o 
   0   2   1    44346.31    42742.20     53.68 o 
   1   2   1     8407.92     9326.00     42.50 o 
   2   2   1      137.79      281.22     49.18 o 
   3   2   1     1019.85      832.31      3.61 o 
   4   2   1     4203.13     3958.83     57.98 o 
   5   2   1       60.17      168.19     24.56 o 
   6   2   1     1127.91     1214.86     16.43 o 
   7   2   1      201.43      265.62     42.31 o 
   8   2   1     3490.00     3475.57    130.08 o 
   9   2   1     5790.10     5656.85     30.70 o 
  10   2   1        2.68       26.10     21.43 o 
  11   2   1       17.04       91.75    111.81 o 
  12   2   1      320.75      361.94     90.20 o 
  13   2   1      486.64      436.87     37.38 o 
 -13   3   1      386.38      374.96    108.92 o 
 -12   3   1      118.61       86.23     16.75 o 
 -11   3   1      164.30      214.45     49.06 o 
 -10   3   1     2699.29     2427.43     36.81 o 
  -9   3   1      632.50      573.60     35.04 o 
  -8   3   1      196.68      197.07     12.90 o 
  -7   3   1     1264.88     1345.00     27.80 o 
  -6   3   1      867.35      816.63    188.87 o 
  -5   3   1    32762.64    31652.47    251.33 o 
  -4   3   1    19340.27    18296.15    130.22 o 
  -3   3   1     3544.48     2468.57     44.62 o 
  -2   3   1     5984.97     5926.23    140.10 o 
  -1   3   1    23445.58    23512.74     60.50 o 
   0   3   1     5101.62     3807.35     14.57 o 
   1   3   1     5818.31     6171.84    149.92 o 
   2   3   1     5154.71     4810.06     61.10 o 
   3   3   1     1317.11      782.25     22.80 o 
   4   3   1    26835.82    30785.87     80.42 o 
   5   3   1    19221.24    18317.27     69.14 o 
   6   3   1      298.81      276.77     36.06 o 
   7   3   1     3219.77     3255.15    112.36 o 
   8   3   1     7045.53     6741.38     73.15 o 
   9   3   1        0.43       15.25     37.52 o 
  10   3   1     2222.55     2147.66     27.55 o 
  11   3   1      154.56      133.47     38.36 o 
  12   3   1        4.11       11.72      7.08 o 
 -12   4   1      413.44      398.21     54.04 o 
 -11   4   1      776.35      727.07     55.36 o 
 -10   4   1      366.71      414.41     46.06 o 
  -9   4   1     2603.01     2736.62     62.13 o 
  -8   4   1      192.07      162.78     16.66 o 
  -7   4   1        6.98       16.85      6.48 o 
  -6   4   1     8942.67     9054.20     95.72 o 
  -5   4   1     9841.69     9959.85    418.23 o 
  -4   4   1     1632.86     1479.78     19.29 o 
  -3   4   1       35.64      155.29     29.12 o 
  -2   4   1      835.60     1404.75     37.95 o 
  -1   4   1      190.43      773.60     85.62 o 
   0   4   1     5108.74     4242.82     68.00 o 
   1   4   1     1413.76     2039.53     27.46 o 
   2   4   1       20.88       26.96     28.02 o 
   3   4   1    24882.65    23815.21    313.96 o 
   4   4   1     7558.14     8092.85     61.23 o 
   5   4   1     3607.85     3610.77     44.74 o 
   6   4   1      666.92      626.75     29.36 o 
   7   4   1      921.38      940.91     41.01 o 
   8   4   1      365.90      449.44     39.20 o 
   9   4   1     2248.63     2028.81     42.29 o 
  10   4   1      933.21      969.79     84.29 o 
  11   4   1       59.28      126.78     23.99 o 
  12   4   1      288.43      312.65     36.48 o 
 -12   5   1       13.80       45.47     35.15 o 
 -11   5   1       28.14       13.09     35.69 o 
 -10   5   1      200.05      275.60     26.36 o 
  -9   5   1       28.48       63.03     31.80 o 
  -8   5   1      372.73      354.92      9.31 o 
  -7   5   1      590.79      562.85     29.03 o 
  -6   5   1      455.97      622.74     43.68 o 
  -5   5   1     1941.69     1972.72     51.97 o 
  -4   5   1     1573.32     1859.11     45.82 o 
  -3   5   1      108.75      179.11     16.35 o 
  -2   5   1     5383.52     5079.09     47.49 o 
  -1   5   1     1165.65     1393.65     48.74 o 
   0   5   1      142.61      235.11     12.61 o 
   1   5   1    16308.64    14197.44    175.17 o 
   2   5   1      715.88      420.09     21.71 o 
   3   5   1     2157.42     2392.82     56.89 o 
   4   5   1     3188.36     3195.69     36.42 o 
   5   5   1     6461.28     6368.86     48.14 o 
   6   5   1      129.43      128.73     18.89 o 
   7   5   1      497.49      572.95     27.21 o 
   8   5   1       21.37       23.44     37.02 o 
   9   5   1      333.76      267.95     26.65 o 
  10   5   1       57.63      176.88     56.33 o 
  11   5   1      173.53      166.56     16.07 o 
  12   5   1       31.43       77.00     47.18 o 
 -12   6   1      263.40      279.72     59.95 o 
 -11   6   1       17.61       26.50     39.75 o 
 -10   6   1      104.11      113.69     38.20 o 
  -9   6   1     1188.41     1101.60     12.20 o 
  -8   6   1       45.25       79.07     23.18 o 
  -7   6   1      871.60      772.68      9.78 o 
  -6   6   1      105.55      115.57     18.11 o 
  -5   6   1     1435.07     1555.78     42.87 o 
  -4   6   1      336.62      426.24     25.43 o 
  -3   6   1      488.60      503.00      7.41 o 
  -2   6   1      727.17      738.52     36.95 o 
  -1   6   1      215.02      233.51     30.63 o 
   0   6   1     2498.53     2626.17     50.56 o 
   1   6   1     2532.81     2598.36     32.36 o 
   2   6   1      157.51      307.56     24.58 o 
   3   6   1      506.31      600.69     30.96 o 
   4   6   1      537.24      510.81     21.08 o 
   5   6   1      864.52      787.74     31.64 o 
   6   6   1     1790.62     1858.65     45.60 o 
   7   6   1      168.59      209.65     16.07 o 
   8   6   1      140.73      135.48     26.44 o 
   9   6   1      265.44      244.47     16.27 o 
  10   6   1       47.53       71.02     62.47 o 
  11   6   1       21.52       51.13     79.78 o 
  12   6   1        9.10       18.16     27.24 o 
 -11   7   1       16.19       47.08     67.66 o 
 -10   7   1       42.55       81.44     48.72 o 
  -9   7   1      581.32      603.45     16.31 o 
  -8   7   1      190.83      150.50     33.99 o 
  -7   7   1       25.63       44.29     39.30 o 
  -6   7   1     1674.55     1653.34     11.87 o 
  -5   7   1     2729.20     2498.82     30.90 o 
  -4   7   1      167.65      141.52      3.66 o 
  -3   7   1       30.51       40.66      8.30 o 
  -2   7   1       54.30       75.64     26.50 o 
  -1   7   1     3201.69     3132.89     20.88 o 
   0   7   1      922.28      972.33     20.61 o 
   1   7   1       78.30      104.22     23.25 o 
   2   7   1      564.39      474.08      6.92 o 
   3   7   1       57.07       81.05     19.60 o 
   4   7   1      479.90      569.11     25.73 o 
   5   7   1      256.86      243.73     26.78 o 
   6   7   1      603.61      744.80     37.60 o 
   7   7   1     1420.84     1312.14     21.45 o 
   8   7   1      242.05      398.12     39.85 o 
   9   7   1       14.81       21.50     21.30 o 
  10   7   1      111.59      158.61     77.57 o 
  11   7   1      149.28      122.13     45.09 o 
 -11   8   1      511.58      506.71    126.06 o 
 -10   8   1      540.13      578.37     25.99 o 
  -9   8   1     1649.10     1412.68     23.29 o 
  -8   8   1       26.50       41.90      6.75 o 
  -7   8   1      142.61      188.12     14.10 o 
  -6   8   1     4908.68     4728.64     21.32 o 
  -5   8   1     5509.31     5901.14    131.12 o 
  -4   8   1      106.69      114.31     24.13 o 
  -3   8   1     2794.52     2747.83     49.77 o 
  -2   8   1      104.14       83.05     12.66 o 
  -1   8   1     4474.82     4417.40     44.61 o 
   0   8   1     6602.31     7020.28     55.08 o 
   1   8   1       61.44       71.13     35.12 o 
   2   8   1     1543.56     1596.15     38.52 o 
   3   8   1     8735.77     8212.08     75.62 o 
   4   8   1     3524.02     3316.23     66.01 o 
   5   8   1     2132.53     1950.45     16.26 o 
   6   8   1     2317.41     2386.00     39.40 o 
   7   8   1       42.25       57.77     25.30 o 
   8   8   1      260.74      420.61     52.86 o 
   9   8   1     3308.20     3262.82     31.83 o 
  10   8   1      523.44      514.97     63.47 o 
  11   8   1        0.98        5.41      7.09 o 
 -10   9   1     1713.31     1444.18     31.73 o 
  -9   9   1       76.78       67.84     34.76 o 
  -8   9   1        1.02       15.24     94.15 o 
  -7   9   1      121.50      150.70     69.92 o 
  -6   9   1        1.34       29.70     46.09 o 
  -5   9   1     1525.22     1568.81     23.01 o 
  -4   9   1      637.07      702.53     24.14 o 
  -3   9   1        2.44       62.50     75.57 o 
  -2   9   1      500.44      505.69     36.79 o 
  -1   9   1    15865.34    16023.00     82.35 o 
   0   9   1       39.88       66.17     19.41 o 
   1   9   1      913.43      873.51     36.07 o 
   2   9   1      383.56      344.73     49.42 o 
   3   9   1      500.72      606.42     40.64 o 
   4   9   1      631.31      625.39     61.85 o 
   5   9   1     1010.92      813.57     37.91 o 
   6   9   1      264.07      355.84     41.18 o 
   7   9   1       94.05      112.06     41.81 o 
   8   9   1      370.75      332.28     41.60 o 
   9   9   1        3.96        4.34     15.69 o 
  10   9   1      273.76      228.49     49.61 o 
  -9  10   1     1011.74      949.06     59.74 o 
  -8  10   1       22.20       29.56      5.39 o 
  -7  10   1      569.89      679.12     55.64 o 
  -6  10   1      963.84      918.81     16.83 o 
  -5  10   1     2141.65     1937.93    101.11 o 
  -4  10   1      205.13      272.39     12.03 o 
  -3  10   1       19.75       42.91     17.67 o 
  -2  10   1      159.80      135.91     52.41 o 
  -1  10   1     1855.41     1989.48     57.76 o 
   0  10   1     7514.40     7550.11     74.93 o 
   1  10   1       55.85       82.91     21.39 o 
   2  10   1      146.63      200.08     14.68 o 
   3  10   1     1410.38     1428.43     32.27 o 
   4  10   1     2297.64     2240.16     33.46 o 
   5  10   1      961.91      895.85     18.76 o 
   6  10   1      130.08       85.30     11.79 o 
   7  10   1       21.72       84.16     20.38 o 
   8  10   1      111.92      169.67     24.74 o 
   9  10   1     1405.19     1422.39     71.20 o 
  -8  11   1      426.36      414.27     13.89 o 
  -7  11   1       18.51        8.88     40.66 o 
  -6  11   1     1027.19      959.93     68.64 o 
  -5  11   1      887.47      916.30     84.77 o 
  -4  11   1      414.16      404.86     34.07 o 
  -3  11   1       63.12      133.73     63.30 o 
  -2  11   1       32.35       90.97     35.89 o 
  -1  11   1      436.67      440.74     68.84 o 
   0  11   1      381.59      511.59     64.74 o 
   1  11   1       27.73       70.37     41.34 o 
   2  11   1      231.85      313.08    108.84 o 
   3  11   1      344.41      365.54     35.68 o 
   4  11   1     3509.66     3428.31     31.87 o 
   5  11   1     1630.46     1592.22     73.94 o 
   6  11   1      492.43      507.61     77.76 o 
   7  11   1       84.08      133.31     81.46 o 
   8  11   1      122.44      147.15      4.39 o 
  -7  12   1        0.93       24.06     72.29 o 
  -6  12   1       29.26       58.06     55.10 o 
  -5  12   1      181.36      211.24     73.57 o 
  -4  12   1      671.30      676.27     32.78 o 
  -3  12   1       21.09       30.35     17.11 o 
  -2  12   1      475.55      475.00     26.79 o 
  -1  12   1      101.39       69.86     39.06 o 
   0  12   1       61.53       78.74     16.54 o 
   1  12   1       17.88       41.93     18.80 o 
   2  12   1      157.24      214.88     69.36 o 
   3  12   1       77.68      216.21     35.30 o 
   4  12   1       14.47       39.40     20.64 o 
   5  12   1       12.63       14.06     68.11 o 
   6  12   1       14.03       22.61     11.98 o 
   7  12   1        5.68       30.73     46.57 o 
  -6  13   1        0.96        6.03     24.47 o 
  -5  13   1      292.17      224.13      5.91 o 
  -4  13   1      367.10      348.40     24.98 o 
  -3  13   1      441.84      426.40     42.08 o 
  -2  13   1      115.89      128.49     53.01 o 
  -1  13   1        1.68       28.67     31.62 o 
   0  13   1        3.83       12.48      3.38 o 
   1  13   1       39.01       84.61     41.90 o 
   2  13   1        0.60       66.78     84.89 o 
   3  13   1        6.76       21.02     30.38 o 
   4  13   1      446.77      525.45     14.11 o 
   5  13   1      451.45      460.30     13.87 o 
   6  13   1      158.45      124.24     67.86 o 
  -4  14   1        0.69        7.10      8.42 o 
  -3  14   1       17.54       17.15     93.41 o 
  -2  14   1       38.74      102.51     86.28 o 
  -1  14   1      278.67      339.53     19.16 o 
   0  14   1     1146.81      965.03     56.62 o 
   1  14   1       63.51      200.51     59.04 o 
   2  14   1        1.93       12.90    109.00 o 
   3  14   1      342.41      340.45     31.26 o 
   4  14   1      522.80      603.48     62.43 o 
 -13   0   2       85.61       81.34     67.84 o 
 -12   0   2      175.32      261.57    112.39 o 
 -11   0   2     1790.99     1787.08    107.33 o 
 -10   0   2      128.69      180.90    147.15 o 
  -9   0   2      161.76      212.57     18.21 o 
  -8   0   2     1901.52     2023.89     66.49 o 
  -7   0   2      184.40      395.58     68.34 o 
  -6   0   2    23686.92    23732.56    120.76 o 
  -5   0   2     7199.89     6417.14     40.68 o 
  -4   0   2     3498.05     3425.45     59.86 o 
  -3   0   2     6306.92     7224.44    159.98 o 
  -2   0   2    60471.83    76010.73     68.47 o 
  -1   0   2     2536.90     6008.87     75.43 o 
   0   0   2    69904.33    80527.02     14.51 o 
   1   0   2    13547.99     8421.05      2.03 o 
   2   0   2     1360.83     1735.78     25.65 o 
   3   0   2    13979.80    13116.40    129.94 o 
   4   0   2      304.67      818.78    147.15 o 
   5   0   2      795.04      904.85    104.96 o 
   6   0   2      168.21      304.09     78.64 o 
   7   0   2     2237.60     2179.60     27.00 o 
   8   0   2     3638.20     3845.18     32.40 o 
   9   0   2    18430.85    17467.16    162.00 o 
  10   0   2      348.45      365.52    147.49 o 
  11   0   2       16.61        7.43     15.53 o 
  12   0   2      681.38      602.44      2.36 o 
  13   0   2      383.75      396.23    152.55 o 
 -13   1   2      160.93      163.95     51.22 o 
 -12   1   2        2.37        8.63     10.46 o 
 -11   1   2     2514.38     2430.25     32.15 o 
 -10   1   2     3810.28     3708.02     57.53 o 
  -9   1   2       30.60       36.91     20.81 o 
  -8   1   2      438.76      463.18     22.80 o 
  -7   1   2     2848.68     2698.23     27.94 o 
  -6   1   2      821.99      934.22     18.19 o 
  -5   1   2     1143.33     1305.04     31.92 o 
  -4   1   2     4846.34     4295.33    199.18 o 
  -3   1   2       73.77      568.16     41.34 o 
  -2   1   2     9070.12     7116.78      9.78 o 
  -1   1   2    39493.94    45857.41     91.80 o 
   0   1   2      880.01      333.20    101.60 o 
   1   1   2     6590.67     9376.19     85.99 o 
   2   1   2     2963.82     2071.09     52.07 o 
   3   1   2      609.72      355.05     31.49 o 
   4   1   2     9619.36    10614.44     32.26 o 
   5   1   2       38.55       58.20     35.53 o 
   6   1   2     2157.44     2084.16     19.77 o 
   7   1   2      454.02      368.30     26.02 o 
   8   1   2    13390.88    13567.17     79.48 o 
   9   1   2     1999.22     1968.28     83.06 o 
  10   1   2        5.83       15.53    106.66 o 
  11   1   2       18.28       66.46     31.54 o 
  12   1   2      127.38      185.08     45.39 o 
  13   1   2      119.23      135.54     24.21 o 
 -13   2   2      169.88      195.10     29.53 o 
 -12   2   2      177.99      174.72     31.87 o 
 -11   2   2     1258.39     1267.79     66.24 o 
 -10   2   2      166.75      199.16     22.39 o 
  -9   2   2      477.19      453.41     30.80 o 
  -8   2   2       55.13      120.52     44.89 o 
  -7   2   2      187.69      205.17     29.54 o 
  -6   2   2     4833.62     5318.72     21.67 o 
  -5   2   2     3172.12     3271.54     37.04 o 
  -4   2   2       97.81       39.06      4.73 o 
  -3   2   2      600.95      506.76     32.39 o 
  -2   2   2    15677.56    12751.47     51.19 o 
  -1   2   2     2533.38     1395.52     55.36 o 
   0   2   2     4954.46     3112.47     19.33 o 
   1   2   2      690.77      142.77     24.33 o 
   2   2   2       90.59      136.68     30.69 o 
   3   2   2    12031.80    11854.91     96.84 o 
   4   2   2     6912.48     6925.23     45.01 o 
   5   2   2       91.61      213.54     47.09 o 
   6   2   2       15.25       31.82     15.51 o 
   7   2   2      436.70      489.61     36.25 o 
   8   2   2      376.65      442.43     85.39 o 
   9   2   2     2277.98     2243.75     46.59 o 
  10   2   2        0.45       12.99     67.98 o 
  11   2   2       18.94       52.53     45.98 o 
  12   2   2      102.00      218.04    109.20 o 
  13   2   2       57.58       78.13     96.63 o 
 -13   3   2        1.14        3.67     43.09 o 
 -12   3   2       19.93       17.18     57.73 o 
 -11   3   2      188.52      170.40     17.96 o 
 -10   3   2        8.44       58.31     21.10 o 
  -9   3   2       29.71       42.53     44.01 o 
  -8   3   2       78.10       93.81     53.20 o 
  -7   3   2       13.50       80.60     34.62 o 
  -6   3   2      963.08      993.10     31.94 o 
  -5   3   2        3.27       30.05     32.23 o 
  -4   3   2      201.50      254.77     36.95 o 
  -3   3   2     1358.17     1586.49     38.02 o 
  -2   3   2     5544.90     5127.30     26.33 o 
  -1   3   2     5230.65     6698.69     19.03 o 
   0   3   2      645.87      214.43     53.83 o 
   1   3   2     8085.36     6936.81    193.48 o 
   2   3   2        1.37       79.15     19.63 o 
   3   3   2     1375.50     1544.07     19.30 o 
   4   3   2     3668.53     3500.94     46.54 o 
   5   3   2        0.63       43.84     34.19 o 
   6   3   2      744.43      717.07     15.12 o 
   7   3   2      238.24      365.09     46.39 o 
   8   3   2      784.93      838.45     14.73 o 
   9   3   2      461.91      425.60     65.57 o 
  10   3   2      305.81      286.76      8.44 o 
  11   3   2      527.71      470.66     45.45 o 
  12   3   2       94.45      111.09     16.88 o 
 -12   4   2       61.61       90.96     16.89 o 
 -11   4   2      244.54      240.37     13.23 o 
 -10   4   2      151.22      151.88      3.37 o 
  -9   4   2      120.60      214.31     56.02 o 
  -8   4   2      344.55      354.45     66.38 o 
  -7   4   2     1430.86     1458.95     27.14 o 
  -6   4   2    16386.08    16808.05     84.13 o 
  -5   4   2     5779.65     5633.21    112.31 o 
  -4   4   2     1302.71     1409.70     35.24 o 
  -3   4   2      353.45      387.80     26.36 o 
  -2   4   2     3532.97     2626.21      4.66 o 
  -1   4   2      417.18      904.10    104.07 o 
   0   4   2      477.24      254.76     42.58 o 
   1   4   2     1369.04     1950.87     16.51 o 
   2   4   2     3638.20     3674.30     21.02 o 
   3   4   2    10627.17    10725.94    152.19 o 
   4   4   2     3851.24     3871.71     35.21 o 
   5   4   2      166.49      233.84     30.69 o 
   6   4   2        3.04       94.76     40.27 o 
   7   4   2      748.51      693.30     13.85 o 
   8   4   2        2.11      117.09     40.87 o 
   9   4   2      152.77      171.58     22.76 o 
  10   4   2       53.15       42.91     28.84 o 
  11   4   2      140.64      166.04     42.14 o 
  12   4   2      363.86      487.44     91.71 o 
 -12   5   2        3.26        0.00     10.62 o 
 -11   5   2      456.21      444.07     47.15 o 
 -10   5   2      947.01      882.35     70.46 o 
  -9   5   2      343.55      321.85     57.67 o 
  -8   5   2      187.64      207.31     44.26 o 
  -7   5   2     4368.29     4469.92     33.36 o 
  -6   5   2      493.21      562.51     54.91 o 
  -5   5   2     9830.43    10190.44    139.60 o 
  -4   5   2     5420.62     6094.39     92.08 o 
  -3   5   2      245.40      307.63     13.01 o 
  -2   5   2     3103.27     3137.80     23.47 o 
  -1   5   2     8984.83     9572.44     29.15 o 
   0   5   2     3646.80     3285.59     33.49 o 
   1   5   2      175.97      225.38     20.77 o 
   2   5   2     4847.96     4818.29     40.34 o 
   3   5   2      719.21      847.69     32.60 o 
   4   5   2     8885.32     9053.85     15.31 o 
   5   5   2     2039.60     2157.12     57.24 o 
   6   5   2        2.29       10.44     10.28 o 
   7   5   2     1904.65     1879.40     27.57 o 
   8   5   2     2890.04     2749.80     24.01 o 
   9   5   2       96.95      113.77     20.21 o 
  10   5   2      494.64      478.60     35.08 o 
  11   5   2        1.61        6.79     54.55 o 
  12   5   2       51.17      129.05     68.57 o 
 -12   6   2      264.30      248.74     55.42 o 
 -11   6   2      749.20      840.64     70.10 o 
 -10   6   2       76.74      100.00     30.88 o 
  -9   6   2     2507.98     2498.30     71.59 o 
  -8   6   2        9.14       78.80     65.96 o 
  -7   6   2       57.15      140.61     42.47 o 
  -6   6   2     8944.69     9340.95     90.26 o 
  -5   6   2    10762.64    10391.16     40.54 o 
  -4   6   2      184.62      176.68     41.97 o 
  -3   6   2       73.22      164.43     32.38 o 
  -2   6   2      351.77      507.23     52.18 o 
  -1   6   2      483.72      766.26     61.01 o 
   0   6   2       72.30       95.54      6.84 o 
   1   6   2       41.16      114.67     49.57 o 
   2   6   2     1655.13     1693.24     56.40 o 
   3   6   2    30478.41    29621.05     39.52 o 
   4   6   2     7227.12     7646.24     35.66 o 
   5   6   2     2367.31     2380.31      5.86 o 
   6   6   2      191.68      221.23     34.65 o 
   7   6   2     2042.89     1957.03     57.96 o 
   8   6   2       33.97      158.17     27.36 o 
   9   6   2      888.55      985.73     51.44 o 
  10   6   2      121.44       96.23     49.05 o 
  11   6   2      149.12      107.14     40.01 o 
 -11   7   2      177.78      214.10     40.02 o 
 -10   7   2     1809.00     1752.90     68.27 o 
  -9   7   2      286.13      279.09     16.87 o 
  -8   7   2      390.16      387.30     32.73 o 
  -7   7   2     4600.46     4329.22     43.50 o 
  -6   7   2      100.58      154.92     20.76 o 
  -5   7   2     3169.65     3051.93     41.21 o 
  -4   7   2     1340.23     1376.28     32.00 o 
  -3   7   2     1615.90     1570.75     42.26 o 
  -2   7   2     4407.04     4480.27     46.55 o 
  -1   7   2    23437.45    23843.88     56.75 o 
   0   7   2      279.62      379.21     53.41 o 
   1   7   2     1596.21     1647.38     33.36 o 
   2   7   2     2281.05     2353.49     89.46 o 
   3   7   2     1832.18     1856.02     30.14 o 
   4   7   2      891.37      801.86     23.38 o 
   5   7   2     4336.81     4230.17     53.67 o 
   6   7   2      968.84     1146.12     48.18 o 
   7   7   2     2349.18     2210.44     24.29 o 
   8   7   2     2264.38     2221.42     29.98 o 
   9   7   2      576.42      592.33     38.67 o 
  10   7   2      213.69      210.64     22.19 o 
  11   7   2      615.74      652.83     70.81 o 
 -11   8   2     1038.67      937.76     90.11 o 
 -10   8   2       53.01       27.79     19.24 o 
  -9   8   2      596.06      552.06     70.14 o 
  -8   8   2      122.41      124.83     26.16 o 
  -7   8   2      471.13      403.76     16.91 o 
  -6   8   2        6.54      103.80     34.44 o 
  -5   8   2      231.95      377.28     44.91 o 
  -4   8   2       78.42      114.00     71.73 o 
  -3   8   2      111.96      138.16     30.16 o 
  -2   8   2     2220.83     2314.90     42.88 o 
  -1   8   2     3543.66     3731.21     71.01 o 
   0   8   2     6191.97     5986.05     40.11 o 
   1   8   2     1453.94     1549.37     21.71 o 
   2   8   2      798.71      873.72     37.08 o 
   3   8   2     1801.47     1659.62     36.89 o 
   4   8   2     1018.38     1142.73     49.95 o 
   5   8   2      101.79       82.64     37.87 o 
   6   8   2      863.42      914.03     43.55 o 
   7   8   2        3.41       24.63      9.93 o 
   8   8   2      181.52      171.03     21.25 o 
   9   8   2      821.89      745.38     42.25 o 
  10   8   2       83.66      143.20     82.14 o 
  11   8   2        1.98        9.58     75.76 o 
 -10   9   2       88.85      106.32     33.83 o 
  -9   9   2       14.14       43.58     66.79 o 
  -8   9   2      131.03      175.34     71.15 o 
  -7   9   2      170.11      118.87     67.38 o 
  -6   9   2       65.44       62.77     17.12 o 
  -5   9   2      164.53      174.95     39.75 o 
  -4   9   2      239.49      266.94     16.77 o 
  -3   9   2       14.75       20.83     36.90 o 
  -2   9   2        5.41        7.42      9.40 o 
  -1   9   2      113.01      323.16     62.88 o 
   0   9   2     1363.26     1331.99     61.93 o 
   1   9   2       82.97       74.86     22.85 o 
   2   9   2      204.05      228.13     22.12 o 
   3   9   2      220.01      235.44      3.64 o 
   4   9   2       92.15      101.25      7.48 o 
   5   9   2       23.43       73.57     51.96 o 
   6   9   2       31.49       79.58     57.84 o 
   7   9   2      255.25      175.16     47.70 o 
   8   9   2        0.15       12.20     21.65 o 
   9   9   2       24.30       46.38     17.04 o 
  10   9   2        5.87       13.16     90.79 o 
  -9  10   2      664.65      541.36     20.59 o 
  -8  10   2      341.75      427.29     13.10 o 
  -7  10   2        3.68       79.80     85.66 o 
  -6  10   2      130.92      108.88     21.66 o 
  -5  10   2      137.87      134.17     38.68 o 
  -4  10   2      856.81      943.96     43.44 o 
  -3  10   2       69.92      102.06     87.29 o 
  -2  10   2      117.77      104.50     45.27 o 
  -1  10   2      751.50     1032.23     96.42 o 
   0  10   2      147.57      177.05     62.51 o 
   1  10   2       10.06       37.89     41.34 o 
   2  10   2      368.21      295.13     18.39 o 
   3  10   2      495.00      558.25     78.93 o 
   4  10   2       31.56       78.71     97.30 o 
   5  10   2       74.49       68.25     85.71 o 
   6  10   2      194.19      368.13     93.66 o 
   7  10   2      114.89       71.94     30.88 o 
   8  10   2        0.69       50.96    141.08 o 
   9  10   2      154.43      265.28     70.88 o 
  -8  11   2       80.31      112.50     95.30 o 
  -7  11   2      184.33      328.62     56.51 o 
  -6  11   2      368.13      374.32     39.40 o 
  -5  11   2      140.52      179.09     45.21 o 
  -4  11   2       40.72      144.66     51.39 o 
  -3  11   2       12.16       35.13     35.36 o 
  -2  11   2     2868.65     2572.23     84.61 o 
  -1  11   2     6761.76     6996.45    115.27 o 
   0  11   2      409.71      548.29     49.98 o 
   1  11   2      805.08      835.93     57.54 o 
   2  11   2      131.68      192.92     61.43 o 
   3  11   2      200.87      265.93      7.43 o 
   4  11   2      812.95      917.75     24.47 o 
   5  11   2      325.10      476.85     83.23 o 
   6  11   2      163.88      145.07     40.33 o 
   7  11   2     1130.82     1167.82     99.73 o 
   8  11   2     1104.58     1041.87    115.43 o 
  -7  12   2       89.23       96.26     33.43 o 
  -6  12   2     1863.60     1768.60     70.88 o 
  -5  12   2      366.46      378.89     10.85 o 
  -4  12   2        8.71       73.68     41.40 o 
  -3  12   2     1322.85     1244.40     44.73 o 
  -2  12   2     1315.85     1273.89     36.87 o 
  -1  12   2      529.40      508.78     29.76 o 
   0  12   2     2029.27     1895.15     32.57 o 
   1  12   2      322.47      331.21     42.40 o 
   2  12   2      240.76      218.42     66.42 o 
   3  12   2     1159.40     1025.78     13.50 o 
   4  12   2     2080.59     1991.28     51.28 o 
   5  12   2      136.12      168.19     93.73 o 
   6  12   2      351.35      400.26     48.20 o 
   7  12   2       70.16       80.68     39.15 o 
  -6  13   2      395.22      416.14     15.86 o 
  -5  13   2       24.61       50.26     92.81 o 
  -4  13   2       38.48      186.15     39.32 o 
  -3  13   2       10.83       20.72     18.70 o 
  -2  13   2      679.92      600.41     28.08 o 
  -1  13   2      689.05      689.88     40.71 o 
   0  13   2       77.82      119.54    104.32 o 
   1  13   2      100.29       86.24     36.28 o 
   2  13   2      726.18     1135.30    249.75 o 
   3  13   2      235.59      229.25    100.24 o 
   4  13   2     1450.63     1291.90    109.69 o 
   5  13   2      352.08      388.70     76.78 o 
   6  13   2       39.58       65.57     78.43 o 
  -3  14   2       86.33      103.88     19.10 o 
  -2  14   2      946.77      793.84     38.50 o 
  -1  14   2        3.74       12.81     34.17 o 
   0  14   2      725.14      739.67     69.53 o 
   1  14   2       85.44      124.94     78.76 o 
   2  14   2       57.73       96.37     26.33 o 
   3  14   2       68.14       82.50     17.55 o 
 -13   1   3      166.13      231.44    101.42 o 
 -12   1   3       94.49       63.52     30.25 o 
 -11   1   3     1792.52     1708.01     20.97 o 
 -10   1   3     2799.94     2514.01     65.32 o 
  -9   1   3       11.79       32.95     28.67 o 
  -8   1   3      403.74      397.76     20.44 o 
  -7   1   3     1251.99     1305.16     29.96 o 
  -6   1   3     4735.75     4541.89     41.96 o 
  -5   1   3      297.34      472.28     16.12 o 
  -4   1   3      872.41     1064.52     24.26 o 
  -3   1   3      123.18     1380.13     71.22 o 
  -2   1   3    35646.04    32430.35     28.71 o 
  -1   1   3    32847.00    34511.91    164.13 o 
   0   1   3      161.29      272.87     31.86 o 
   1   1   3      765.86     1168.83     39.07 o 
   2   1   3     8756.79    12671.48    132.00 o 
   3   1   3     4435.31     3508.03     96.91 o 
   4   1   3     2876.33     3302.98     86.78 o 
   5   1   3     2806.04     2820.33     58.70 o 
   6   1   3      270.91      280.83      9.62 o 
   7   1   3       58.52      111.21     72.89 o 
   8   1   3     4932.27     4553.26     86.57 o 
   9   1   3     1077.58      920.90      6.54 o 
  10   1   3      200.43      287.79     23.63 o 
  11   1   3        1.95       11.96     38.40 o 
  12   1   3       38.77       76.70     44.60 o 
  13   1   3      198.47      195.13     28.35 o 
 -13   2   3      351.18      334.86     25.83 o 
 -12   2   3      315.17      348.74     49.36 o 
 -11   2   3      116.18      138.59     36.92 o 
 -10   2   3      595.93      672.24     75.83 o 
  -9   2   3       48.55       51.64      5.23 o 
  -8   2   3     2595.13     2583.22     20.17 o 
  -7   2   3       36.64      182.91     49.69 o 
  -6   2   3    16581.78    16836.06     77.82 o 
  -5   2   3     6463.01     6612.59    117.92 o 
  -4   2   3       28.94      464.40     83.95 o 
  -3   2   3      104.83      308.31     27.47 o 
  -2   2   3     7112.00     6927.10     28.54 o 
  -1   2   3        5.58       54.85     10.23 o 
   0   2   3      141.01      399.68    114.99 o 
   1   2   3     1616.29     1380.43     47.89 o 
   2   2   3      498.43      649.11      8.50 o 
   3   2   3    25002.09    23786.87    237.40 o 
   4   2   3     1300.51     1673.68     83.01 o 
   5   2   3       79.90       43.53     36.02 o 
   6   2   3     1824.15     1753.15     43.54 o 
   7   2   3     5582.85     5577.38    159.98 o 
   8   2   3       59.59       94.82     74.30 o 
   9   2   3       46.86       29.14      3.61 o 
  10   2   3       19.26      244.07     74.42 o 
  11   2   3      229.84      262.49    103.48 o 
  12   2   3     1514.71     1529.52     54.70 o 
 -12   3   3      262.29      348.82     45.49 o 
 -11   3   3      797.95      846.40     48.42 o 
 -10   3   3     3273.66     3235.45     31.30 o 
  -9   3   3        8.79      146.27     69.89 o 
  -8   3   3       46.20      124.78     57.86 o 
  -7   3   3    16769.18    16173.04    176.24 o 
  -6   3   3     9993.71    10406.47     64.11 o 
  -5   3   3      147.10      349.08     46.44 o 
  -4   3   3      837.46      641.69     42.16 o 
  -3   3   3      131.31      548.18     56.52 o 
  -2   3   3     8199.64     7589.25     24.26 o 
  -1   3   3     1453.89     2061.51     21.37 o 
   0   3   3      485.37     1162.57     55.57 o 
   1   3   3       79.43       60.42     14.24 o 
   2   3   3    59183.99    52531.50     33.07 o 
   3   3   3     5374.31     6440.15     58.76 o 
   4   3   3    24669.62    23776.93     80.32 o 
   5   3   3     3799.07     3801.49     73.32 o 
   6   3   3      825.93      891.99      6.59 o 
   7   3   3     1354.97     1216.61     15.49 o 
   8   3   3     4289.87     4271.03     60.16 o 
   9   3   3      229.18      284.61     65.23 o 
  10   3   3        0.11       61.93     81.81 o 
  11   3   3      348.85      419.90     35.12 o 
  12   3   3       55.84       97.55     35.27 o 
 -12   4   3     1649.48     1686.51     27.68 o 
 -11   4   3     2094.42     1847.72     54.52 o 
 -10   4   3      110.26      251.54     73.68 o 
  -9   4   3     1210.91     1248.56     70.53 o 
  -8   4   3      102.83      154.09     66.59 o 
  -7   4   3       74.83      229.73     48.26 o 
  -6   4   3     7981.00     7919.55     90.31 o 
  -5   4   3     5039.18     4701.82     38.63 o 
  -4   4   3      184.53      221.98     25.49 o 
  -3   4   3    13684.67    13134.04    123.52 o 
  -2   4   3     4180.77     4456.05     17.48 o 
  -1   4   3      822.64      687.33     28.76 o 
   0   4   3     5482.85     6494.10     37.67 o 
   1   4   3        3.13       74.00     38.08 o 
   2   4   3        5.34       80.73     18.00 o 
   3   4   3    29968.61    28330.47    129.76 o 
   4   4   3     6522.34     6881.89     22.86 o 
   5   4   3      134.10      170.08      7.37 o 
   6   4   3     1535.49     1588.50     34.15 o 
   7   4   3     2961.90     2914.20    236.06 o 
   8   4   3       15.42       28.01     11.65 o 
   9   4   3     1302.03     1171.67     34.76 o 
  10   4   3      564.03      565.63     15.37 o 
  11   4   3       64.66      101.31     58.96 o 
  12   4   3     1224.37     1173.08     47.52 o 
 -12   5   3       60.86       45.93     34.32 o 
 -11   5   3       57.24       63.34      9.65 o 
 -10   5   3      124.24       89.29     41.35 o 
  -9   5   3       69.97      120.27     27.79 o 
  -8   5   3      428.47      527.72     80.59 o 
  -7   5   3     3792.14     3978.93     21.41 o 
  -6   5   3       78.26       78.61     31.32 o 
  -5   5   3     3539.08     3477.28     27.48 o 
  -4   5   3      650.72      716.88     44.34 o 
  -3   5   3    14365.76    13140.68     81.31 o 
  -2   5   3      674.84      514.98     31.04 o 
  -1   5   3     3530.21     4001.21     61.89 o 
   0   5   3     7484.25     6676.77     54.03 o 
   1   5   3     3352.63     3097.22     44.41 o 
   2   5   3      562.64      951.13     89.54 o 
   3   5   3      301.10      316.97     17.11 o 
   4   5   3       56.44       67.71     27.98 o 
   5   5   3       11.67       40.68     22.18 o 
   6   5   3       32.77       30.51     21.43 o 
   7   5   3     3417.80     3408.21     29.92 o 
   8   5   3      451.26      381.19     61.25 o 
   9   5   3      573.22      696.61     22.23 o 
  10   5   3      583.23      449.87     12.32 o 
  11   5   3      385.38      428.47     30.41 o 
  12   5   3      300.11      334.25     53.57 o 
 -12   6   3      193.84      203.73     44.12 o 
 -11   6   3       44.76       52.52     19.20 o 
 -10   6   3       24.57       56.13     37.47 o 
  -9   6   3       94.67      106.02     35.82 o 
  -8   6   3        0.78        5.03     15.01 o 
  -7   6   3       66.66      199.52     50.00 o 
  -6   6   3      121.39      128.55     28.60 o 
  -5   6   3     1151.64     1094.22     27.28 o 
  -4   6   3       97.10       91.88     15.70 o 
  -3   6   3      445.08      437.77     32.29 o 
  -2   6   3        1.34      204.83     37.92 o 
  -1   6   3      961.92      914.09     42.83 o 
   0   6   3     2277.70     2522.86     78.74 o 
   1   6   3        1.18        3.44      3.70 o 
   2   6   3     1057.19     1002.13     23.23 o 
   3   6   3      182.05      167.12     29.75 o 
   4   6   3       44.68       67.81     44.57 o 
   5   6   3       14.33       35.65     34.49 o 
   6   6   3      236.62      292.93     57.15 o 
   7   6   3      272.20      348.69     45.93 o 
   8   6   3      207.68      216.65      7.33 o 
   9   6   3        1.28       20.41     75.36 o 
  10   6   3        0.75        5.88      5.34 o 
  11   6   3      115.87      129.16     35.18 o 
 -11   7   3      168.36      191.89     71.75 o 
 -10   7   3        8.25       55.14     93.07 o 
  -9   7   3       37.87       37.84     11.92 o 
  -8   7   3      206.60      255.51     11.85 o 
  -7   7   3     1537.66     1539.77     55.67 o 
  -6   7   3      160.67      265.14     49.10 o 
  -5   7   3      696.52      906.76      8.96 o 
  -4   7   3      791.46      763.65     49.21 o 
  -3   7   3      147.14      181.47     32.49 o 
  -2   7   3      395.01      450.66     37.99 o 
  -1   7   3       71.41       92.96     25.61 o 
   0   7   3       87.74      118.21     24.16 o 
   1   7   3      881.43      773.78     48.67 o 
   2   7   3      880.14      910.42     21.61 o 
   3   7   3      484.09      527.57     22.43 o 
   4   7   3       80.40      205.82     31.59 o 
   5   7   3       66.34       75.98     17.78 o 
   6   7   3      106.26      119.56      8.02 o 
   7   7   3      421.15      488.73     28.11 o 
   8   7   3      367.16      297.57     22.75 o 
   9   7   3       73.24       93.33     33.79 o 
  10   7   3      248.63      239.45     14.13 o 
  11   7   3      393.16      402.24     10.17 o 
 -11   8   3     2298.95     2290.54     95.20 o 
 -10   8   3      206.00      192.65    108.34 o 
  -9   8   3      537.40      507.35     55.07 o 
  -8   8   3      189.87      193.88     42.72 o 
  -7   8   3        6.11       26.46     23.82 o 
  -6   8   3     1402.65     1345.99     44.62 o 
  -5   8   3     2584.30     2470.58     55.28 o 
  -4   8   3      654.64      689.90     14.83 o 
  -3   8   3     1812.43     1705.75     21.01 o 
  -2   8   3     6317.13     6072.17     35.84 o 
  -1   8   3      109.32      107.40     22.10 o 
   0   8   3      343.84      392.86     17.78 o 
   1   8   3     1681.21     1827.23     42.84 o 
   2   8   3      402.76      464.49     29.99 o 
   3   8   3    11174.28    10651.29     19.92 o 
   4   8   3     4572.41     4451.92     46.73 o 
   5   8   3      308.50      334.54     11.94 o 
   6   8   3       58.54       70.06     11.89 o 
   7   8   3     1285.84     1221.46     89.93 o 
   8   8   3       23.35       70.15     63.60 o 
   9   8   3      837.45      949.78     37.56 o 
  10   8   3       14.99       18.99     23.57 o 
 -10   9   3      652.68      692.78     67.86 o 
  -9   9   3      123.46      103.48     55.05 o 
  -8   9   3      335.91      371.87     79.33 o 
  -7   9   3     1024.36      859.00     65.44 o 
  -6   9   3       44.63       41.33     16.96 o 
  -5   9   3      649.95      722.26     66.78 o 
  -4   9   3      126.06      249.33     31.50 o 
  -3   9   3     1627.15     1415.57     38.07 o 
  -2   9   3     5361.85     5150.78     34.97 o 
  -1   9   3    17562.89    17430.67     81.50 o 
   0   9   3     1125.02     1077.14     35.46 o 
   1   9   3        6.27       72.03     44.48 o 
   2   9   3      367.09      476.46     38.58 o 
   3   9   3      216.58      221.36     69.04 o 
   4   9   3      114.80      128.53     41.01 o 
   5   9   3      645.34      712.75     63.66 o 
   6   9   3      109.99      116.08     57.18 o 
   7   9   3     2691.57     2708.16     50.30 o 
   8   9   3     4822.00     4692.70    181.91 o 
   9   9   3        6.60       59.74     83.03 o 
  10   9   3        9.77       85.73     82.35 o 
  -9  10   3       16.03       64.46     65.14 o 
  -8  10   3       31.14       53.11     58.83 o 
  -7  10   3        4.76       26.14     34.26 o 
  -6  10   3     1546.07     1637.56     41.50 o 
  -5  10   3      104.23      174.77     51.38 o 
  -4  10   3      133.57      158.89     23.93 o 
  -3  10   3     1770.96     1847.42     27.42 o 
  -2  10   3     8033.40     7542.06     30.30 o 
  -1  10   3      257.22      239.64     33.92 o 
   0  10   3     1068.31      967.05     95.70 o 
   1  10   3      113.88      126.23     15.43 o 
   2  10   3       71.44       50.63     71.56 o 
   3  10   3     2461.17     2195.78    152.21 o 
   4  10   3      329.85      368.67     15.94 o 
   5  10   3        2.82       33.59     97.21 o 
   6  10   3      449.83      425.26     39.99 o 
   7  10   3      813.22      768.31     36.79 o 
   8  10   3      392.68      403.61      5.77 o 
   9  10   3      922.26      891.01     22.95 o 
  -8  11   3       84.76       53.28     46.24 o 
  -7  11   3      662.21      687.05     37.97 o 
  -6  11   3      104.92      143.42     43.91 o 
  -5  11   3      123.48      176.82     36.31 o 
  -4  11   3      132.98      203.81     58.17 o 
  -3  11   3      489.74      667.54     38.33 o 
  -2  11   3      721.63      638.57     30.23 o 
  -1  11   3      778.40      881.99      7.93 o 
   0  11   3      138.77      137.67     35.73 o 
   1  11   3      460.34      451.65     24.05 o 
   2  11   3      519.23      451.96     39.99 o 
   3  11   3      686.66      776.62     73.44 o 
   4  11   3     1414.24     1210.82     93.00 o 
   5  11   3       27.99       65.01     58.70 o 
   6  11   3       42.24       64.19     76.95 o 
   7  11   3       18.71       27.13     23.77 o 
   8  11   3      586.46      582.09     52.82 o 
  -7  12   3        3.94       25.20     43.76 o 
  -6  12   3      106.86      148.30     58.26 o 
  -5  12   3       58.96       81.00     68.11 o 
  -4  12   3      706.94      696.79     40.64 o 
  -3  12   3      154.83      223.61     57.51 o 
  -2  12   3      169.39      335.16     49.01 o 
  -1  12   3       29.00       48.63     26.49 o 
   0  12   3        2.61       71.12     84.17 o 
   1  12   3       13.32       63.21     45.46 o 
   2  12   3      180.39      239.92     80.54 o 
   3  12   3        2.65      108.93     76.28 o 
   4  12   3      129.61      153.92     50.57 o 
   5  12   3        6.31       22.98     31.18 o 
   6  12   3        4.12       40.71     74.57 o 
   7  12   3      214.18      242.16     31.94 o 
  -6  13   3       11.50       14.47      9.28 o 
  -5  13   3        0.58       22.01     14.94 o 
  -4  13   3       61.25       81.41     23.70 o 
  -3  13   3       49.82       66.24     20.43 o 
  -2  13   3      122.39      106.56     26.63 o 
  -1  13   3      340.57      457.87     18.06 o 
   0  13   3      146.86      131.60     35.50 o 
   1  13   3       19.54       33.75     45.69 o 
   2  13   3        9.29       33.76     32.86 o 
   3  13   3      108.26       97.01     19.07 o 
   4  13   3       60.58       99.99     13.12 o 
   5  13   3        2.13       17.15    107.69 o 
  -3  14   3      216.74      310.04    127.58 o 
  -2  14   3     1514.81     1569.73    105.48 o 
  -1  14   3       47.46       94.31     19.55 o 
   0  14   3      446.91      447.83     39.90 o 
   1  14   3      281.86      220.29     61.50 o 
   2  14   3       36.01       63.01     67.11 o 
   3  14   3      108.79      291.23     97.72 o 
 -13   0   4       25.92       10.80     73.91 o 
 -12   0   4     4289.56     4215.76     54.00 o 
 -11   0   4     4919.59     4710.44     61.95 o 
 -10   0   4       30.17       35.39     45.73 o 
  -9   0   4        3.86       34.48     93.46 o 
  -8   0   4     5194.39     4953.23     83.40 o 
  -7   0   4     1243.11     1316.26     59.27 o 
  -6   0   4     1171.34     1416.01     59.46 o 
  -5   0   4     4614.95     4565.64     45.48 o 
  -4   0   4      182.66      201.79     34.02 o 
  -3   0   4    49545.49    48099.27    262.58 o 
  -2   0   4   221807.19   218848.59    708.42 o 
  -1   0   4     1490.19      167.15     15.32 o 
   0   0   4      605.30      247.05    137.70 o 
   1   0   4      923.50     1288.75    106.00 o 
   2   0   4     1855.16     1190.71     64.46 o 
   3   0   4     5998.26     5261.68     48.94 o 
   4   0   4       15.42      314.22     24.30 o 
   5   0   4      727.91      648.34     77.29 o 
   6   0   4     2135.33     2096.23    113.74 o 
   7   0   4    20549.76    19921.15     14.18 o 
   8   0   4      957.41     1174.18     86.06 o 
   9   0   4     1211.79     1372.29    158.96 o 
  10   0   4      364.88      392.52     33.41 o 
  11   0   4        1.35      204.53    106.65 o 
  12   0   4     1558.57     1323.35    141.75 o 
 -13   1   4      762.71      677.03     49.17 o 
 -12   1   4      835.50      966.42     58.91 o 
 -11   1   4      999.77     1018.20     14.57 o 
 -10   1   4     2891.54     2742.74     50.65 o 
  -9   1   4        0.03       19.64     14.64 o 
  -8   1   4       77.19      122.13     21.90 o 
  -7   1   4     3025.08     3017.17     18.15 o 
  -6   1   4     1670.84     1910.07     38.35 o 
  -5   1   4     2541.19     2362.73     29.89 o 
  -4   1   4      154.39      247.83     20.28 o 
  -3   1   4       85.05      140.93     27.70 o 
  -2   1   4    42205.90    41337.37    100.80 o 
  -1   1   4      280.80      338.50     24.13 o 
   0   1   4    11547.07    11859.94     67.87 o 
   1   1   4      608.15      661.03     56.22 o 
   2   1   4    28300.94    30355.64     92.92 o 
   3   1   4     7319.55     6759.59     75.20 o 
   4   1   4      304.49      263.01     37.75 o 
   5   1   4      668.42      831.34     37.51 o 
   6   1   4       37.20      116.71     81.07 o 
   7   1   4     1130.84     1093.32     22.11 o 
   8   1   4     3647.53     3402.39     27.99 o 
   9   1   4        2.14       70.83     66.89 o 
  10   1   4     1611.67     1683.22     63.45 o 
  11   1   4     1098.53      924.96     28.01 o 
  12   1   4       45.55       46.28     15.53 o 
 -13   2   4      135.65      125.66     54.26 o 
 -12   2   4      287.87      311.01      5.93 o 
 -11   2   4      860.26      791.25     32.42 o 
 -10   2   4      129.80      125.22     30.22 o 
  -9   2   4      547.68      632.99     38.97 o 
  -8   2   4      822.27      890.12     20.01 o 
  -7   2   4        4.17       37.15     14.61 o 
  -6   2   4     1832.15     1730.18     14.88 o 
  -5   2   4       86.05      108.54      5.83 o 
  -4   2   4       19.59      119.18     35.82 o 
  -3   2   4     6568.69     9172.09     73.51 o 
  -2   2   4    14632.10    13836.82     69.91 o 
  -1   2   4     2514.73     1621.83     19.30 o 
   0   2   4     1227.27     1608.11     56.26 o 
   1   2   4      326.50      114.12     34.27 o 
   2   2   4      431.79      220.61     21.35 o 
   3   2   4    13857.50    13159.53     55.37 o 
   4   2   4      182.19      348.02     18.44 o 
   5   2   4       37.57       36.57     35.60 o 
   6   2   4     1229.38     1306.87     85.05 o 
   7   2   4     2275.77     2101.11     57.34 o 
   8   2   4      114.67      373.07     95.82 o 
   9   2   4      163.00      145.10     18.21 o 
  10   2   4      154.23      186.48     58.56 o 
  11   2   4        2.71       28.27     34.91 o 
  12   2   4      203.48      251.81     77.69 o 
 -12   3   4        3.80       50.54     56.26 o 
 -11   3   4      277.97      219.41     24.10 o 
 -10   3   4      823.58      873.65     30.65 o 
  -9   3   4      115.05       70.94     18.80 o 
  -8   3   4      965.81      860.44     27.31 o 
  -7   3   4      681.00      685.88     18.60 o 
  -6   3   4      875.38      874.85     32.83 o 
  -5   3   4     6864.36     6531.48     45.33 o 
  -4   3   4     1527.68     1377.40     20.37 o 
  -3   3   4     7540.63     6921.67     39.78 o 
  -2   3   4     1029.43     1460.50     23.71 o 
  -1   3   4      302.18      530.20     33.13 o 
   0   3   4     3228.63     3229.53     23.01 o 
   1   3   4      700.47      639.54     21.62 o 
   2   3   4     3010.63     2796.92     68.34 o 
   3   3   4     3033.95     3310.77     40.08 o 
   4   3   4        7.38      112.82     41.41 o 
   5   3   4     1654.22     1702.49     40.37 o 
   6   3   4       43.37       64.44     46.52 o 
   7   3   4      409.43      333.16     31.17 o 
   8   3   4     1995.15     2211.22     56.34 o 
   9   3   4        7.25       24.51     13.86 o 
  10   3   4      269.09      225.37     26.13 o 
  11   3   4       13.03       19.17     39.32 o 
  12   3   4       50.31       53.70     30.15 o 
 -12   4   4      431.15      409.26      9.82 o 
 -11   4   4      428.88      432.80     11.19 o 
 -10   4   4       43.10      100.58     38.79 o 
  -9   4   4        1.92       26.03     14.07 o 
  -8   4   4     2039.96     2117.95     57.81 o 
  -7   4   4      194.76      202.22     14.67 o 
  -6   4   4     4458.41     4541.91     37.04 o 
  -5   4   4     2204.70     2174.84     39.89 o 
  -4   4   4      675.03      664.32     10.95 o 
  -3   4   4      785.88     1059.99     39.01 o 
  -2   4   4       49.17      198.63     35.11 o 
  -1   4   4      320.52       84.06     72.99 o 
   0   4   4      812.84      694.66     24.96 o 
   1   4   4     1744.24     1905.78     30.95 o 
   2   4   4      156.06      206.61     33.55 o 
   3   4   4     6871.03     6721.29     56.33 o 
   4   4   4     4149.44     4297.57     32.13 o 
   5   4   4      857.67      885.10     36.68 o 
   6   4   4     1618.82     1675.57     43.31 o 
   7   4   4      123.48      216.96     46.64 o 
   8   4   4       95.68       98.35     17.68 o 
   9   4   4       70.31       96.97     52.89 o 
  10   4   4      126.52      136.95      8.05 o 
  11   4   4        0.67        8.27     32.98 o 
  12   4   4      997.99     1008.78     67.50 o 
 -12   5   4      315.18      341.90     56.75 o 
 -11   5   4       97.97       92.05     28.26 o 
 -10   5   4      696.08      655.94     49.09 o 
  -9   5   4        6.69       12.46      8.98 o 
  -8   5   4      699.06      703.98     22.21 o 
  -7   5   4     6417.35     5921.27     44.89 o 
  -6   5   4     3826.66     3989.40     41.18 o 
  -5   5   4      427.71      511.18     21.48 o 
  -4   5   4     1193.53     1311.63     19.92 o 
  -3   5   4     2528.36     2143.85     28.11 o 
  -2   5   4     1883.75     1691.26     35.76 o 
  -1   5   4     4709.17     5233.16     58.30 o 
   0   5   4      164.10      295.03     62.64 o 
   1   5   4     3774.85     3529.02     49.16 o 
   2   5   4    29020.05    29206.71    229.62 o 
   3   5   4     4957.67     4819.10     27.86 o 
   4   5   4      532.85      419.25     63.87 o 
   5   5   4       89.35      205.98     51.70 o 
   6   5   4      226.16      255.34     16.84 o 
   7   5   4      477.37      520.11     35.77 o 
   8   5   4      575.56      609.26     44.87 o 
   9   5   4      115.29      138.13     43.70 o 
  10   5   4      176.12      181.23     24.13 o 
  11   5   4     2052.82     2073.27     88.99 o 
  12   5   4      317.13      325.48     81.06 o 
 -11   6   4     2011.16     1910.16     43.71 o 
 -10   6   4      210.80      277.98     20.00 o 
  -9   6   4      102.41      105.12     34.88 o 
  -8   6   4     1289.70     1037.03    108.53 o 
  -7   6   4       93.79      102.75     19.74 o 
  -6   6   4     2059.24     1927.78     60.08 o 
  -5   6   4     1924.83     1776.27     27.04 o 
  -4   6   4      168.89      185.71     47.71 o 
  -3   6   4     9749.50     9565.65     37.29 o 
  -2   6   4     1570.92     1597.28     55.14 o 
  -1   6   4     1259.15     1152.17     32.71 o 
   0   6   4      130.58      169.96     39.06 o 
   1   6   4    13996.63    14074.16     33.15 o 
   2   6   4       20.66       29.50     20.01 o 
   3   6   4    14894.72    14914.88    120.80 o 
   4   6   4     7640.51     7434.36     68.50 o 
   5   6   4       37.17       82.45      6.17 o 
   6   6   4     1276.84     1191.00     43.55 o 
   7   6   4     2360.76     2363.19     24.37 o 
   8   6   4       59.63      112.19     50.25 o 
   9   6   4        1.97        2.92     16.44 o 
  10   6   4      117.24      136.28     32.76 o 
  11   6   4      151.31      244.67     50.96 o 
 -11   7   4       19.32       53.66     82.06 o 
 -10   7   4       69.39      153.73     80.84 o 
  -9   7   4      377.97      400.08     45.47 o 
  -8   7   4     2401.29     2371.23     29.12 o 
  -7   7   4    11023.87    10592.36    150.71 o 
  -6   7   4      526.94      518.56     51.15 o 
  -5   7   4     3361.29     3329.41     39.26 o 
  -4   7   4        4.02       56.40     47.22 o 
  -3   7   4     7139.86     7018.43    163.08 o 
  -2   7   4       73.38      157.72     54.71 o 
  -1   7   4     7793.71     7854.35     58.01 o 
   0   7   4     2773.98     3108.30    105.94 o 
   1   7   4     1999.12     2057.54     71.19 o 
   2   7   4     6160.22     5895.27     26.38 o 
   3   7   4       35.35       52.41     28.71 o 
   4   7   4     1227.30     1281.08     27.93 o 
   5   7   4      117.01      239.96     39.02 o 
   6   7   4     1087.32     1004.92     31.02 o 
   7   7   4     2905.82     2820.46     38.29 o 
   8   7   4     2773.48     2507.36     29.89 o 
   9   7   4       50.02       55.68     33.93 o 
  10   7   4        7.51       17.35     47.74 o 
  11   7   4      486.02      394.21     36.11 o 
 -10   8   4       10.40       34.63     31.55 o 
  -9   8   4      555.14      566.13     34.34 o 
  -8   8   4     1377.98     1374.61     54.74 o 
  -7   8   4        0.36       15.03     42.83 o 
  -6   8   4     1071.83     1130.63     46.42 o 
  -5   8   4      221.60      218.54     14.74 o 
  -4   8   4     1158.46     1228.23     60.44 o 
  -3   8   4      184.78      251.22     51.22 o 
  -2   8   4     6413.32     6606.44    117.62 o 
  -1   8   4        0.17       51.56     29.78 o 
   0   8   4       84.46       73.90     21.56 o 
   1   8   4     1157.97     1049.02     68.15 o 
   2   8   4        0.15       39.81     42.41 o 
   3   8   4      900.77      759.70     69.93 o 
   4   8   4       23.87       67.98     18.48 o 
   5   8   4      398.39      371.86     32.14 o 
   6   8   4       86.12      109.34     18.67 o 
   7   8   4     2440.84     2406.34     29.45 o 
   8   8   4      119.81      183.24     43.14 o 
   9   8   4      373.71      344.62     24.00 o 
  10   8   4        8.74       86.33     95.47 o 
 -10   9   4       39.72       83.80     61.18 o 
  -9   9   4       47.47       66.28     96.71 o 
  -8   9   4      193.49      254.84     73.85 o 
  -7   9   4       86.57      219.31     46.48 o 
  -6   9   4       84.01      126.40     45.41 o 
  -5   9   4       11.29       53.65     26.63 o 
  -4   9   4       10.58       49.28     16.00 o 
  -3   9   4      297.22      421.93     34.41 o 
  -2   9   4      260.88      425.23     34.85 o 
  -1   9   4       55.46       75.51     14.82 o 
   0   9   4      576.68      564.87      4.11 o 
   1   9   4       67.99       49.46      9.01 o 
   2   9   4       72.53      111.62     31.94 o 
   3   9   4      344.15      364.24     16.49 o 
   4   9   4       82.66      183.63     47.74 o 
   5   9   4       26.20       31.43     67.61 o 
   6   9   4      146.37      138.56     15.15 o 
   7   9   4        5.06       90.75     16.48 o 
   8   9   4       37.54      178.97     66.61 o 
   9   9   4       46.73       58.73    154.91 o 
  10   9   4        3.26       67.16     95.51 o 
  -9  10   4       65.10      146.14    164.70 o 
  -8  10   4      462.42      367.54     24.98 o 
  -7  10   4       64.96       87.37     85.73 o 
  -6  10   4      503.94      489.11     54.51 o 
  -5  10   4       18.07       22.36     69.75 o 
  -4  10   4      435.49      322.67     35.40 o 
  -3  10   4     2675.61     2467.10     50.76 o 
  -2  10   4      636.88      634.35     19.07 o 
  -1  10   4        1.61       28.49     21.75 o 
   0  10   4       17.91       40.71     13.30 o 
   1  10   4      322.06      517.91    102.40 o 
   2  10   4       65.42      105.17     68.97 o 
   3  10   4       30.28       72.17     11.40 o 
   4  10   4        2.54       20.32     14.37 o 
   5  10   4        7.82        2.35     44.22 o 
   6  10   4      228.90      302.91     16.53 o 
   7  10   4      315.97      377.36     48.96 o 
   8  10   4      427.26      489.30     51.76 o 
   9  10   4       35.03      116.44    158.96 o 
  -8  11   4      177.02      223.43     78.64 o 
  -7  11   4     2235.08     1868.81     52.02 o 
  -6  11   4     1159.36     1224.19     33.58 o 
  -5  11   4        5.32       48.47     13.55 o 
  -4  11   4      484.12      484.18     23.50 o 
  -3  11   4     1100.66     1175.45     51.09 o 
  -2  11   4      318.50      328.75     85.83 o 
  -1  11   4     2624.96     2436.40     45.99 o 
   0  11   4     1215.62     1216.62     46.99 o 
   1  11   4      223.32      247.97     11.11 o 
   2  11   4     1095.73     1097.08     73.24 o 
   3  11   4      176.84      294.99    104.20 o 
   4  11   4        0.90       15.51     15.36 o 
   5  11   4      469.92      363.44     32.51 o 
   6  11   4      356.95      451.28     96.98 o 
   7  11   4      930.22      914.17     86.47 o 
   8  11   4     1106.94      995.64     80.83 o 
  -7  12   4      194.59      221.08     34.42 o 
  -6  12   4     2215.52     1799.51     62.61 o 
  -5  12   4        9.06       26.81     35.48 o 
  -4  12   4      376.45      327.62     13.63 o 
  -3  12   4      821.49     1016.68     37.91 o 
  -2  12   4     2169.60     1862.72     23.22 o 
  -1  12   4      493.01      485.49     62.46 o 
   0  12   4      449.90      518.80     58.51 o 
   1  12   4      120.65       84.97     55.01 o 
   2  12   4      129.68      186.38     72.06 o 
   3  12   4     1333.99     1371.33     52.40 o 
   4  12   4        4.36       31.91     26.26 o 
   5  12   4        0.01       17.91     32.37 o 
   6  12   4     1496.28     1359.36     72.56 o 
   7  12   4     1229.33     1065.16     24.69 o 
  -5  13   4        1.19        9.79     42.15 o 
  -4  13   4      383.14      478.03     70.20 o 
  -3  13   4      206.13      268.63     54.89 o 
  -2  13   4      272.58      289.36     56.53 o 
  -1  13   4      469.82      496.22     26.33 o 
   0  13   4       18.44        9.15      9.36 o 
   1  13   4        5.77       38.62     47.54 o 
   2  13   4     2308.37     2057.72     74.93 o 
   3  13   4      224.50      226.90    104.12 o 
   4  13   4      201.43      184.29     26.33 o 
   5  13   4        8.97       12.15      3.37 o 
  -3  14   4      132.31      174.07     69.03 o 
  -2  14   4      255.02      246.86     39.11 o 
  -1  14   4        0.42       28.96     63.91 o 
   0  14   4      290.40      284.80     67.11 o 
   1  14   4       78.40       66.93     39.58 o 
   2  14   4        8.62       21.65     19.10 o 
   3  14   4       58.63       81.92     45.41 o 
 -13   1   5      456.12      451.42     21.38 o 
 -12   1   5     1624.31     1733.07     32.88 o 
 -11   1   5       90.17      187.42     60.39 o 
 -10   1   5      579.95      619.30     43.77 o 
  -9   1   5        5.72        7.77     25.06 o 
  -8   1   5      148.16      231.86     31.67 o 
  -7   1   5      133.61      180.23     21.81 o 
  -6   1   5      628.23      728.27     29.55 o 
  -5   1   5     3754.38     3429.56     38.87 o 
  -4   1   5     3943.55     4820.91     22.43 o 
  -3   1   5     5180.32     5348.87     13.99 o 
  -2   1   5    22233.20    23595.75     90.21 o 
  -1   1   5    13403.07    14413.79    125.98 o 
   0   1   5     6976.54     5812.18     50.80 o 
   1   1   5        4.39      299.45     35.34 o 
   2   1   5     5680.57     5851.32     53.02 o 
   3   1   5     2408.70     3007.67     55.69 o 
   4   1   5      386.19      446.77     30.15 o 
   5   1   5      189.19      245.43     36.28 o 
   6   1   5      351.45      510.05     44.43 o 
   7   1   5      823.76      827.70     81.44 o 
   8   1   5      910.69     1020.30     25.23 o 
   9   1   5       70.85      106.96     63.79 o 
  10   1   5      172.78      127.57     71.20 o 
  11   1   5      883.01      866.93     19.41 o 
  12   1   5       13.08       44.86     71.98 o 
 -12   2   5     1098.25     1122.99     38.87 o 
 -11   2   5     1710.36     1763.33     86.58 o 
 -10   2   5        5.53       71.23     50.57 o 
  -9   2   5      288.12      290.12     30.36 o 
  -8   2   5     3613.92     3398.13     48.41 o 
  -7   2   5      205.27      251.66     33.90 o 
  -6   2   5     1279.36     1262.19     31.57 o 
  -5   2   5     1050.52     1057.35     23.48 o 
  -4   2   5      142.90      197.74      6.22 o 
  -3   2   5    11109.12    11648.14     34.72 o 
  -2   2   5    14213.04    13934.53     34.59 o 
  -1   2   5      105.80      201.25     57.73 o 
   0   2   5      309.05      393.96      8.05 o 
   1   2   5     1401.06     1437.30     18.64 o 
   2   2   5      865.37      896.93     56.99 o 
   3   2   5      229.06      185.11     25.60 o 
   4   2   5      793.20      911.44     51.25 o 
   5   2   5      463.06      425.48     69.49 o 
   6   2   5    14263.16    14965.34    109.04 o 
   7   2   5     4097.05     3802.01    129.10 o 
   8   2   5      580.56      597.97     15.02 o 
   9   2   5        0.87      101.25    113.95 o 
  10   2   5     1466.86     1337.30     17.75 o 
  11   2   5      394.08      385.36     31.56 o 
  12   2   5      519.72      454.49     55.86 o 
 -12   3   5     1771.76     1607.82     64.38 o 
 -11   3   5       38.51       57.21      7.83 o 
 -10   3   5      857.99      869.06     67.38 o 
  -9   3   5       14.80       10.80      1.05 o 
  -8   3   5      865.47     1001.33     58.76 o 
  -7   3   5    12449.73    12266.56     36.14 o 
  -6   3   5     2050.08     2221.14     57.40 o 
  -5   3   5       34.05       71.08     19.68 o 
  -4   3   5    25637.55    25248.50     46.89 o 
  -3   3   5     7985.48     7796.85     47.57 o 
  -2   3   5     1192.33     1283.33     70.30 o 
  -1   3   5    18283.52    17096.57    298.92 o 
   0   3   5      170.66      196.28     46.88 o 
   1   3   5      297.02      417.61     97.44 o 
   2   3   5    41289.68    43667.80     23.73 o 
   3   3   5    23634.71    21567.66     23.27 o 
   4   3   5      128.82       94.11      9.38 o 
   5   3   5     4039.16     3974.29    205.75 o 
   6   3   5     1361.25     1358.49     19.91 o 
   7   3   5     1213.46     1160.13     62.41 o 
   8   3   5      594.83      597.72     48.37 o 
   9   3   5        2.43       18.80     21.92 o 
  10   3   5      150.48      220.21     15.63 o 
  11   3   5     3097.11     2601.06     76.04 o 
  12   3   5      288.41      349.23     98.15 o 
 -12   4   5      594.47      521.81     23.46 o 
 -11   4   5     1678.20     1503.22     55.53 o 
 -10   4   5       31.43       39.25     53.84 o 
  -9   4   5      276.78      295.65      9.34 o 
  -8   4   5     2649.54     2557.82     66.37 o 
  -7   4   5      240.84      361.34     68.25 o 
  -6   4   5     2258.47     2386.06     51.43 o 
  -5   4   5      380.91      349.68     28.59 o 
  -4   4   5       22.35       75.28     33.91 o 
  -3   4   5     8663.35     8945.02     73.22 o 
  -2   4   5     6729.62     6384.61     65.07 o 
  -1   4   5     1546.99     1277.51     50.08 o 
   0   4   5       13.24       76.16      3.34 o 
   1   4   5    23745.43    24748.94     91.11 o 
   2   4   5      757.04      799.03     43.75 o 
   3   4   5     8289.83     8395.20     76.34 o 
   4   4   5     1357.64     1266.31      9.89 o 
   5   4   5       48.81      185.83     42.04 o 
   6   4   5     1776.72     1584.14     34.94 o 
   7   4   5      479.68      568.46     41.79 o 
   8   4   5      105.09      216.95     40.07 o 
   9   4   5       57.95      191.12     61.23 o 
  10   4   5      807.13      892.37     39.69 o 
  11   4   5        8.89       76.35     51.88 o 
  12   4   5      803.27      755.03     86.91 o 
 -12   5   5       13.91       14.99     11.03 o 
 -11   5   5      105.61      180.93     46.95 o 
 -10   5   5       39.37       57.90     49.01 o 
  -9   5   5     1684.17     1665.53     53.77 o 
  -8   5   5       91.02       72.66     50.65 o 
  -7   5   5     6159.65     5977.12     47.95 o 
  -6   5   5     1543.63     1682.84     15.86 o 
  -5   5   5     2091.18     2110.59      5.01 o 
  -4   5   5       17.63      208.00     50.07 o 
  -3   5   5     1757.90     1748.77     53.58 o 
  -2   5   5     4474.11     4516.75     30.55 o 
  -1   5   5     1276.07     1447.43    153.90 o 
   0   5   5       86.43      159.25     33.08 o 
   1   5   5     8660.33     7978.59     18.51 o 
   2   5   5     4134.38     4250.10     33.16 o 
   3   5   5       20.68       27.22      9.16 o 
   4   5   5     1800.27     1761.43     32.14 o 
   5   5   5     5198.66     5095.64     19.88 o 
   6   5   5     1874.54     1769.98     24.34 o 
   7   5   5      259.32      212.51     36.08 o 
   8   5   5     1289.07     1443.24     24.65 o 
   9   5   5       21.31       73.99     70.93 o 
  10   5   5       31.68       32.66      6.78 o 
  11   5   5      367.90      483.77     49.56 o 
 -11   6   5        6.53       37.94     33.96 o 
 -10   6   5       56.90       55.13      5.70 o 
  -9   6   5      261.17      249.93     28.61 o 
  -8   6   5      667.56      641.78     41.73 o 
  -7   6   5       43.62       53.07     56.04 o 
  -6   6   5      482.51      462.28     44.19 o 
  -5   6   5      425.66      567.15     43.57 o 
  -4   6   5       54.96       94.61     13.40 o 
  -3   6   5     1081.23     1018.87     15.22 o 
  -2   6   5      880.51      901.35     15.21 o 
  -1   6   5      100.75      181.48     19.19 o 
   0   6   5      438.07      398.94      4.22 o 
   1   6   5       91.64      237.74     59.17 o 
   2   6   5      220.51      246.80     14.84 o 
   3   6   5     2547.68     2374.78     12.21 o 
   4   6   5       11.53       23.45      8.27 o 
   5   6   5     1915.13     1909.48     27.14 o 
   6   6   5       25.83       57.83     19.21 o 
   7   6   5        5.33       14.22     30.91 o 
   8   6   5      172.69      200.08     17.73 o 
   9   6   5        2.32       15.21      8.65 o 
  10   6   5      145.83      174.35     25.12 o 
  11   6   5      151.99      161.71     15.74 o 
 -11   7   5      249.59      229.03     43.08 o 
 -10   7   5       60.80      115.46     74.19 o 
  -9   7   5      237.69      217.66     18.21 o 
  -8   7   5     1876.57     1832.88     62.54 o 
  -7   7   5      827.47      901.22     55.62 o 
  -6   7   5       42.34       69.20     19.49 o 
  -5   7   5      127.36      139.73     43.40 o 
  -4   7   5      987.38     1006.98     65.58 o 
  -3   7   5     1588.71     1626.86     57.80 o 
  -2   7   5      381.80      394.05     76.56 o 
  -1   7   5        8.92       55.85     47.23 o 
   0   7   5      528.42      562.04     19.61 o 
   1   7   5      853.26      871.03     25.47 o 
   2   7   5     1357.76     1323.47     31.82 o 
   3   7   5       13.59       81.22     93.18 o 
   4   7   5      449.79      497.83     47.78 o 
   5   7   5      628.25      607.56     66.28 o 
   6   7   5      132.14      191.37     16.27 o 
   7   7   5      183.41      236.31      7.30 o 
   8   7   5        1.30       23.46     11.73 o 
   9   7   5      197.81      181.75     50.43 o 
  10   7   5       95.88       73.84     72.26 o 
  11   7   5      255.89      311.85     92.81 o 
 -10   8   5      148.62      174.34     66.89 o 
  -9   8   5      181.93      165.99     78.24 o 
  -8   8   5     1579.43     1651.51    104.52 o 
  -7   8   5      273.87      357.09     80.48 o 
  -6   8   5      101.88       92.41     44.36 o 
  -5   8   5      440.43      428.93     15.64 o 
  -4   8   5      173.01      266.80     47.58 o 
  -3   8   5    11122.94    11101.83     19.25 o 
  -2   8   5     5372.63     5752.55    105.47 o 
  -1   8   5       30.33      210.48     55.49 o 
   0   8   5      260.84      257.03     24.02 o 
   1   8   5     9721.89     9149.43    167.29 o 
   2   8   5     1167.82     1182.30     81.37 o 
   3   8   5     3712.57     3808.71    157.51 o 
   4   8   5     4293.15     4215.17     54.51 o 
   5   8   5       41.30       33.00     21.38 o 
   6   8   5      750.31     1008.99     71.13 o 
   7   8   5     2165.82     2012.01     12.53 o 
   8   8   5      144.36      168.31     60.87 o 
   9   8   5      326.38      403.32     60.26 o 
  10   8   5      274.46      278.29     46.20 o 
 -10   9   5       28.52       36.61     55.70 o 
  -9   9   5      680.31      637.93     29.01 o 
  -8   9   5      502.88      548.67      5.91 o 
  -7   9   5     2256.91     1979.99     18.84 o 
  -6   9   5      721.68      601.94     17.30 o 
  -5   9   5     1083.86     1088.58     55.66 o 
  -4   9   5      125.63      351.93     42.45 o 
  -3   9   5     4451.95     4449.14     29.22 o 
  -2   9   5       73.45      386.21     87.43 o 
  -1   9   5      129.49      236.79     37.90 o 
   0   9   5        5.84       51.22     30.92 o 
   1   9   5     1873.78     1707.34     45.04 o 
   2   9   5     2139.89     2083.73     37.40 o 
   3   9   5      253.32      314.20     32.69 o 
   4   9   5       19.59        8.60     33.22 o 
   5   9   5      595.07      430.29     30.98 o 
   6   9   5     1787.53     2020.66     57.18 o 
   7   9   5      822.14      776.25     22.51 o 
   8   9   5     1275.34     1029.26     96.05 o 
   9   9   5        0.40       33.41     26.49 o 
  -9  10   5       95.61      174.15    104.29 o 
  -8  10   5     1972.96     1793.49    130.95 o 
  -7  10   5      229.32      239.79     54.01 o 
  -6  10   5      534.94      437.81     36.96 o 
  -5  10   5       73.79      120.69     12.04 o 
  -4  10   5      557.90      558.59     20.57 o 
  -3  10   5     2311.67     2282.64     37.53 o 
  -2  10   5     3105.47     3397.36    204.70 o 
  -1  10   5      128.38      277.24     64.29 o 
   0  10   5      130.35      118.29     62.92 o 
   1  10   5     1299.63     1362.86     54.80 o 
   2  10   5      196.38      397.91    104.32 o 
   3  10   5     1892.55     1770.29    108.26 o 
   4  10   5       43.86       73.29     69.47 o 
   5  10   5      184.07      149.61     21.43 o 
   6  10   5      927.39      818.78     44.80 o 
   7  10   5     3189.09     2934.43     59.78 o 
   8  10   5        6.80       78.86     46.31 o 
  -8  11   5        0.28        3.04    160.65 o 
  -7  11   5     1061.00     1135.52     58.40 o 
  -6  11   5      114.19      154.07     62.82 o 
  -5  11   5        6.88      114.44     92.14 o 
  -4  11   5      562.96      523.54     35.81 o 
  -3  11   5      325.03      303.59     46.81 o 
  -2  11   5      230.40      268.06     61.68 o 
  -1  11   5        6.55       71.61     55.86 o 
   0  11   5      355.05      271.00      6.58 o 
   1  11   5       87.74       65.84     56.83 o 
   2  11   5     4167.93     3943.09     40.00 o 
   3  11   5      281.92      238.68     62.02 o 
   4  11   5      374.63      442.60     78.94 o 
   5  11   5       12.07      183.82     72.74 o 
   6  11   5      318.05      321.62     58.05 o 
   7  11   5       47.96       58.23     27.67 o 
   8  11   5       89.07      282.87    113.71 o 
  -7  12   5        4.21       41.54    106.80 o 
  -6  12   5      179.49      209.95     97.24 o 
  -5  12   5       12.60        9.96     37.13 o 
  -4  12   5      271.21      283.12     73.75 o 
  -3  12   5       62.82       65.88     59.43 o 
  -2  12   5       57.81       91.25     44.70 o 
  -1  12   5        3.22       89.44     73.24 o 
   0  12   5        1.89        4.04     60.90 o 
   1  12   5        3.08       31.62     32.57 o 
   2  12   5       73.78       47.76     16.54 o 
   3  12   5        3.78       12.58     74.28 o 
   4  12   5      330.65      322.92     37.31 o 
   5  12   5       28.36       47.34     96.15 o 
   6  12   5        1.24       84.88     72.51 o 
  -5  13   5      195.47      166.55     99.76 o 
  -4  13   5       15.01       46.54     59.77 o 
  -3  13   5       29.28       43.78     32.27 o 
  -2  13   5       10.17       22.76     29.30 o 
  -1  13   5       35.96       76.72     26.33 o 
   0  13   5       76.84       86.06     13.44 o 
   1  13   5      343.88      390.01    113.75 o 
   2  13   5      614.75      697.15     72.68 o 
   3  13   5      122.97      149.01    112.88 o 
   4  13   5       14.18       24.59     22.25 o 
   5  13   5       48.12       88.27     75.85 o 
  -2  14   5      563.70      488.66     32.39 o 
  -1  14   5      447.62      629.70     93.86 o 
   0  14   5      335.11      346.73     87.89 o 
   1  14   5      173.38      192.32     42.02 o 
   2  14   5       73.74       60.15     31.05 o 
 -12   0   6      741.19      733.58     42.41 o 
 -11   0   6      742.21      786.79     32.48 o 
 -10   0   6      159.32      224.83     32.74 o 
  -9   0   6     2490.58     2713.52     69.02 o 
  -8   0   6     7248.48     7275.46     60.83 o 
  -7   0   6      724.70      948.76     97.14 o 
  -6   0   6     2409.69     2520.14     15.42 o 
  -5   0   6      937.89      909.22     59.74 o 
  -4   0   6    11706.48    11910.51     22.22 o 
  -3   0   6    27665.54    31278.21     59.31 o 
  -2   0   6    97524.34    91261.05     56.20 o 
  -1   0   6     9572.01     9533.80     57.38 o 
   0   0   6     1336.00     1760.42     67.50 o 
   1   0   6     4642.07     4811.20     67.84 o 
   2   0   6      736.71      633.49     64.46 o 
   3   0   6     4589.85     4444.25     92.48 o 
   4   0   6     1363.91     1415.49     90.11 o 
   5   0   6      247.51      236.93      7.43 o 
   6   0   6    33998.89    33023.38     55.69 o 
   7   0   6    24176.90    22544.90    164.70 o 
   8   0   6      112.24       86.06     24.98 o 
   9   0   6      479.19      598.73     85.05 o 
  10   0   6      895.38     1047.95    127.91 o 
  11   0   6      639.13      617.63    107.33 o 
  12   0   6       16.82       17.55     31.05 o 
 -12   1   6     1708.58     1545.85     26.63 o 
 -11   1   6       14.48       52.93     50.12 o 
 -10   1   6        5.25       28.05     18.48 o 
  -9   1   6       50.57      115.23     43.18 o 
  -8   1   6      951.46      909.70     22.19 o 
  -7   1   6      651.15      679.78     33.05 o 
  -6   1   6       68.23       68.41     60.68 o 
  -5   1   6        5.13      167.29     44.83 o 
  -4   1   6    34263.52    33663.47     29.77 o 
  -3   1   6    13055.37    13757.40     45.31 o 
  -2   1   6     2569.45     3060.00     97.52 o 
  -1   1   6     2165.71     1738.11     17.60 o 
   0   1   6     5419.74     4836.56     80.97 o 
   1   1   6      385.83      172.94     64.91 o 
   2   1   6      647.31      928.47     60.48 o 
   3   1   6      352.29      302.09     46.42 o 
   4   1   6      162.35      249.01     52.18 o 
   5   1   6     4755.77     4578.81    185.46 o 
   6   1   6     6049.99     5979.13     41.46 o 
   7   1   6      888.46     1316.85    111.38 o 
   8   1   6       55.96      118.63     98.69 o 
   9   1   6      447.70      467.53     12.67 o 
  10   1   6      185.09      202.62     26.49 o 
  11   1   6      908.04      888.11     75.18 o 
  12   1   6       35.88       21.26     36.11 o 
 -12   2   6       59.73       74.97     47.49 o 
 -11   2   6      136.69      171.10      5.12 o 
 -10   2   6        8.64       33.83     29.03 o 
  -9   2   6      385.54      407.08     18.68 o 
  -8   2   6     1548.40     1545.77     36.72 o 
  -7   2   6      740.80      843.67     43.56 o 
  -6   2   6      731.13      697.60     34.69 o 
  -5   2   6     2083.39     2102.04     38.19 o 
  -4   2   6      802.31      929.82     12.05 o 
  -3   2   6     1152.24     1134.63     12.31 o 
  -2   2   6      121.17      204.11      8.11 o 
  -1   2   6      682.11      444.73     20.15 o 
   0   2   6      559.17      440.70     33.23 o 
   1   2   6    10533.67    10910.59    105.19 o 
   2   2   6      645.51      782.74     54.95 o 
   3   2   6     1962.87     1920.96     39.06 o 
   4   2   6      513.96      442.74     19.58 o 
   5   2   6      358.89      404.58     18.98 o 
   6   2   6     2188.57     2158.32     14.42 o 
   7   2   6     1241.06     1287.23     75.77 o 
   8   2   6       37.05       35.08     90.34 o 
   9   2   6       68.00       91.37     43.60 o 
  10   2   6      288.37      311.46     81.55 o 
  11   2   6        0.15        3.34     51.41 o 
  12   2   6      189.99      131.81     24.13 o 
 -12   3   6        3.60       44.43     40.47 o 
 -11   3   6      308.26      316.60     18.77 o 
 -10   3   6       44.56       47.00      9.24 o 
  -9   3   6      553.19      546.81     14.87 o 
  -8   3   6       56.97       53.93     77.34 o 
  -7   3   6      178.62      205.32     26.43 o 
  -6   3   6      804.35      846.13     53.10 o 
  -5   3   6      275.43      320.35      4.67 o 
  -4   3   6        4.82       42.93     20.34 o 
  -3   3   6       24.45       71.55     18.66 o 
  -2   3   6     1763.16     1764.63     60.16 o 
  -1   3   6       21.55       69.43     18.03 o 
   0   3   6      292.04      178.34     31.23 o 
   1   3   6     3295.73     2970.51     89.30 o 
   2   3   6        0.86       61.68     29.21 o 
   3   3   6      841.79      975.22     10.46 o 
   4   3   6     1036.33     1039.20     48.69 o 
   5   3   6       37.14       49.70     14.35 o 
   6   3   6       55.18       33.61      9.96 o 
   7   3   6        3.54       11.97     14.85 o 
   8   3   6      400.66      414.13     12.66 o 
   9   3   6        7.21       29.70     38.82 o 
  10   3   6        0.21       27.72     19.06 o 
  11   3   6        3.74       53.40     36.89 o 
  12   3   6       18.27       26.45     84.23 o 
 -12   4   6      106.12      112.48     51.57 o 
 -11   4   6      114.64      106.48     20.88 o 
 -10   4   6       99.62      156.35      9.16 o 
  -9   4   6     1069.29      894.46     58.08 o 
  -8   4   6     3860.59     3710.70     58.90 o 
  -7   4   6      221.82      192.84     78.25 o 
  -6   4   6      571.75      650.96     57.06 o 
  -5   4   6      370.41      358.94     19.82 o 
  -4   4   6      628.65      657.88     11.48 o 
  -3   4   6      157.99      130.23     17.69 o 
  -2   4   6     2107.40     2334.90     36.05 o 
  -1   4   6     1812.05     1913.17     25.37 o 
   0   4   6     3801.05     3621.00     64.35 o 
   1   4   6     2476.63     2744.15     85.40 o 
   2   4   6       40.17       44.69     46.74 o 
   3   4   6      379.92      475.98     87.03 o 
   4   4   6      707.21      774.25     13.39 o 
   5   4   6      100.59      163.28     42.66 o 
   6   4   6     2383.49     2360.84     29.11 o 
   7   4   6      501.70      596.20     19.43 o 
   8   4   6       66.22      103.73     59.17 o 
   9   4   6       88.80       98.72     14.83 o 
  10   4   6      713.25      628.62     35.97 o 
  11   4   6      377.31      471.05     81.83 o 
 -12   5   6      904.44      874.04     44.53 o 
 -11   5   6      262.18      249.41     10.42 o 
 -10   5   6      243.48      248.86     61.97 o 
  -9   5   6      300.48      317.15     13.69 o 
  -8   5   6     1355.77     1379.61     15.22 o 
  -7   5   6     5451.05     5334.43     75.18 o 
  -6   5   6       31.86      164.87     44.53 o 
  -5   5   6       74.59       95.02     14.22 o 
  -4   5   6     7300.45     7447.60     26.63 o 
  -3   5   6    10156.18    10029.42    109.91 o 
  -2   5   6      294.31      321.23     13.27 o 
  -1   5   6     3770.18     3777.82     54.23 o 
   0   5   6     1267.55     1244.80    118.64 o 
   1   5   6     2145.96     1978.15     57.08 o 
   2   5   6     5550.55     5644.38     53.69 o 
   3   5   6      832.26      749.09     38.74 o 
   4   5   6      668.40      759.92     48.41 o 
   5   5   6     6665.13     6773.69     57.88 o 
   6   5   6     1309.48     1229.51     27.64 o 
   7   5   6      365.97      542.90     55.47 o 
   8   5   6     1378.50     1483.74     33.95 o 
   9   5   6       25.99       32.67     34.53 o 
  10   5   6       14.97       34.58     55.07 o 
  11   5   6     1082.19     1003.42     17.73 o 
 -11   6   6      624.99      549.62     93.57 o 
 -10   6   6        1.92        1.79     12.58 o 
  -9   6   6     1151.60     1217.06     46.21 o 
  -8   6   6     3951.91     4064.87     66.03 o 
  -7   6   6      770.34      711.23     36.73 o 
  -6   6   6      366.62      484.71     14.25 o 
  -5   6   6     2001.47     1852.62     42.07 o 
  -4   6   6       21.45      181.51     32.42 o 
  -3   6   6     1985.81     2044.52     19.26 o 
  -2   6   6     1857.07     1970.26     50.49 o 
  -1   6   6     1033.77     1093.55     26.40 o 
   0   6   6     3611.29     3446.57     44.64 o 
   1   6   6    24448.78    23875.77    150.77 o 
   2   6   6     2403.50     2521.15     17.95 o 
   3   6   6     3765.01     3507.79     87.36 o 
   4   6   6      933.89     1007.32     29.23 o 
   5   6   6       52.41       27.80     41.17 o 
   6   6   6      766.51      757.35     31.97 o 
   7   6   6       28.45       23.95     34.10 o 
   8   6   6       27.19       25.52     25.57 o 
   9   6   6     1260.08     1157.37     12.47 o 
  10   6   6     2625.29     2516.47     80.97 o 
  11   6   6        9.55        9.16     13.03 o 
 -11   7   6      310.66      293.61     90.24 o 
 -10   7   6      477.62      560.74    110.13 o 
  -9   7   6     4194.33     3970.06     40.84 o 
  -8   7   6        2.47       32.69     20.25 o 
  -7   7   6     5723.03     5345.30     55.52 o 
  -6   7   6     2254.65     2394.65     73.05 o 
  -5   7   6      282.51      292.30     53.31 o 
  -4   7   6     1067.97     1148.68     35.20 o 
  -3   7   6     2283.04     2199.97     13.68 o 
  -2   7   6       52.47       56.84     31.53 o 
  -1   7   6      503.71      504.62     67.44 o 
   0   7   6     3135.88     3114.72     74.49 o 
   1   7   6     3104.78     3279.26     46.01 o 
   2   7   6     5868.98     5454.29     21.50 o 
   3   7   6     1084.95     1195.48      9.22 o 
   4   7   6      819.78      794.00     27.74 o 
   5   7   6     2961.09     2693.34    150.02 o 
   6   7   6     2539.10     2501.31     57.82 o 
   7   7   6      479.30      590.88     65.49 o 
   8   7   6      197.32      256.11     22.09 o 
   9   7   6      123.46      156.43     46.48 o 
  10   7   6       63.72      113.45     48.70 o 
 -10   8   6      420.88      385.77      4.56 o 
  -9   8   6        0.91       10.68     23.82 o 
  -8   8   6      500.39      422.07     52.91 o 
  -7   8   6      485.87      583.09     96.72 o 
  -6   8   6       32.06       29.29     14.02 o 
  -5   8   6        6.39       32.96     71.46 o 
  -4   8   6       52.73       52.11     18.86 o 
  -3   8   6     2627.06     2657.63     56.74 o 
  -2   8   6     1175.61      967.50     75.04 o 
  -1   8   6     1322.54     1222.32     74.89 o 
   0   8   6     1220.28     1359.88     67.54 o 
   1   8   6     4934.24     5066.33     65.16 o 
   2   8   6      108.69      128.88    110.19 o 
   3   8   6     1051.71     1029.09      7.63 o 
   4   8   6      719.51      717.34     27.13 o 
   5   8   6      459.70      511.15     24.39 o 
   6   8   6      180.64      160.74     57.97 o 
   7   8   6      579.22      628.44     35.48 o 
   8   8   6       24.81       35.60     83.68 o 
   9   8   6      191.72      177.54     64.33 o 
  10   8   6      262.12      284.73     27.42 o 
  -9   9   6       62.96      117.15     51.37 o 
  -8   9   6      163.83      125.55      1.69 o 
  -7   9   6       34.52       70.43     35.52 o 
  -6   9   6        2.03       10.90     26.61 o 
  -5   9   6       80.76       92.67     16.85 o 
  -4   9   6       12.67       55.62     42.93 o 
  -3   9   6      625.44      654.71     85.70 o 
  -2   9   6     1308.32     1238.10     68.79 o 
  -1   9   6      333.18      269.96     12.29 o 
   0   9   6     1756.01     1758.19     23.02 o 
   1   9   6       89.76       80.90      8.55 o 
   2   9   6      317.55      313.93     47.60 o 
   3   9   6        7.16       51.59     54.00 o 
   4   9   6      167.19      163.00     23.99 o 
   5   9   6      395.93      324.67      3.71 o 
   6   9   6        0.72       68.79     55.00 o 
   7   9   6        0.38       62.17     58.51 o 
   8   9   6      191.55      152.33     13.98 o 
   9   9   6        0.12       11.35     42.80 o 
  -9  10   6      256.21      166.02     41.18 o 
  -8  10   6       49.68       63.46     20.70 o 
  -7  10   6        0.78       40.62     76.22 o 
  -6  10   6      157.32      206.91     29.27 o 
  -5  10   6      153.10      136.88     21.03 o 
  -4  10   6      272.71      296.62     28.52 o 
  -3  10   6     1829.53     1825.86     39.03 o 
  -2  10   6      809.52      703.32     45.94 o 
  -1  10   6       37.62       41.51     60.00 o 
   0  10   6      239.01      309.69     91.49 o 
   1  10   6      558.83      654.20     85.22 o 
   2  10   6      330.56      313.91     11.11 o 
   3  10   6      354.71      279.48     64.60 o 
   4  10   6       19.37       23.64     74.22 o 
   5  10   6       80.34      115.86     81.43 o 
   6  10   6       39.04       27.35     17.04 o 
   7  10   6       37.32       71.48     72.28 o 
   8  10   6      219.19      211.46     40.83 o 
  -8  11   6      262.52      213.64     83.03 o 
  -7  11   6      794.79      762.20     56.49 o 
  -6  11   6      735.20      674.73     99.99 o 
  -5  11   6      431.99      461.61     48.59 o 
  -4  11   6     1091.72     1056.87     45.87 o 
  -3  11   6      716.22      745.53     49.64 o 
  -2  11   6        3.35       20.46     20.00 o 
  -1  11   6       45.72       54.04     75.64 o 
   0  11   6       77.69       63.92     43.67 o 
   1  11   6      415.21      494.81     67.97 o 
   2  11   6     2790.61     2759.07     51.81 o 
   3  11   6      477.97      354.98     43.38 o 
   4  11   6       14.16       81.92     57.35 o 
   5  11   6     1018.69     1071.44     76.65 o 
   6  11   6      826.34      707.94     78.30 o 
   7  11   6        3.09       41.09     70.68 o 
  -6  12   6       56.36      117.61     83.23 o 
  -5  12   6      290.70      273.84     69.87 o 
  -4  12   6       17.73       50.65     15.19 o 
  -3  12   6      272.96      473.91     47.65 o 
  -2  12   6      327.02      404.47     29.28 o 
  -1  12   6       15.43       29.88     30.42 o 
   0  12   6      128.46      112.08      5.57 o 
   1  12   6     2030.31     1743.44     15.84 o 
   2  12   6       60.74      116.55     28.18 o 
   3  12   6      254.44      233.40     28.52 o 
   4  12   6      300.38      310.36     16.40 o 
   5  12   6      193.07      176.13     26.16 o 
   6  12   6      496.06      473.88     27.28 o 
  -5  13   6       80.84       83.98     22.38 o 
  -4  13   6     1181.20     1208.23     75.90 o 
  -3  13   6      290.30      269.22     22.56 o 
  -2  13   6      280.07      324.12     10.42 o 
  -1  13   6      115.86      152.55     88.18 o 
   0  13   6      991.14      928.41     58.15 o 
   1  13   6       13.02       29.59     25.30 o 
   2  13   6     1645.87     1500.54     55.28 o 
   3  13   6      333.63      389.70     62.61 o 
   4  13   6       11.93       18.94     66.65 o 
  -1  14   6       17.47       73.00     63.30 o 
   0  14   6       53.11       91.79     39.33 o 
 -12   1   7      427.08      505.72     29.56 o 
 -11   1   7      243.19      322.59     16.47 o 
 -10   1   7      858.21      915.10     41.82 o 
  -9   1   7      617.54      582.56     10.12 o 
  -8   1   7       12.71       69.25      9.55 o 
  -7   1   7      125.17      121.20     19.14 o 
  -6   1   7      341.68      543.82     35.42 o 
  -5   1   7        3.26      404.05    186.07 o 
  -4   1   7    15633.92    15388.41    144.91 o 
  -3   1   7    15261.58    15604.14     32.96 o 
  -2   1   7       72.30      669.66     65.01 o 
  -1   1   7        2.63       49.12     66.05 o 
   0   1   7     5025.96     5081.63    102.66 o 
   1   1   7      993.11      826.60     66.40 o 
   2   1   7      410.10      385.26     30.38 o 
   3   1   7      346.38      364.67     55.34 o 
   4   1   7        8.40       44.84     28.73 o 
   5   1   7     2478.38     2515.18     84.21 o 
   6   1   7     2813.54     2609.12     44.38 o 
   7   1   7       10.11       82.35     59.41 o 
   8   1   7       75.81       79.86     19.07 o 
   9   1   7        2.38       17.80     33.68 o 
  10   1   7       93.93       73.99     75.93 o 
  11   1   7      155.73      186.85     46.50 o 
  12   1   7       37.56       38.44     42.23 o 
 -12   2   7      552.17      555.85     25.45 o 
 -11   2   7       29.06       41.51     10.28 o 
 -10   2   7      414.66      402.31     19.63 o 
  -9   2   7     2163.12     2196.88     36.71 o 
  -8   2   7     9956.19     9687.18     43.05 o 
  -7   2   7      858.04      948.88     30.29 o 
  -6   2   7      822.35      849.41     22.94 o 
  -5   2   7     1110.64     1181.25     42.65 o 
  -4   2   7     3043.91     3273.59     39.03 o 
  -3   2   7       34.31       33.40     14.04 o 
  -2   2   7      931.63      954.61     20.73 o 
  -1   2   7     2247.41     2396.04     20.69 o 
   0   2   7    11440.83    11691.18     18.68 o 
   1   2   7     5324.57     5342.36    129.98 o 
   2   2   7     1823.52     1951.48     34.28 o 
   3   2   7       17.48       47.37     25.99 o 
   4   2   7    13921.81    13840.79     18.39 o 
   5   2   7     5382.94     5404.28    224.78 o 
   6   2   7     5125.31     4911.24     49.73 o 
   7   2   7     2476.45     2388.43    104.28 o 
   8   2   7       62.32       96.79     29.28 o 
   9   2   7        4.68       42.23     60.63 o 
  10   2   7      690.96      727.81     30.31 o 
  11   2   7       73.19      113.70     44.25 o 
  12   2   7      119.52      153.44     59.39 o 
 -12   3   7      653.07      655.57     73.43 o 
 -11   3   7       19.90       43.08     50.70 o 
 -10   3   7     1166.31     1185.06     54.01 o 
  -9   3   7     4079.75     4192.70     40.42 o 
  -8   3   7       23.82       42.82     62.75 o 
  -7   3   7     4448.26     4486.44     65.17 o 
  -6   3   7      176.34      177.52     29.01 o 
  -5   3   7      117.19      167.93     46.65 o 
  -4   3   7     8376.12     8571.66     41.72 o 
  -3   3   7    11255.83    11329.75     46.49 o 
  -2   3   7      357.93      744.77     43.77 o 
  -1   3   7       40.73       80.96     49.58 o 
   0   3   7     9667.91     9245.08     86.43 o 
   1   3   7     1499.33     1345.30     37.15 o 
   2   3   7    15195.99    15356.23     77.56 o 
   3   3   7      919.66      862.68     37.78 o 
   4   3   7      112.88      184.08     37.28 o 
   5   3   7    11644.19    11608.99    158.29 o 
   6   3   7     2701.85     2699.15     75.09 o 
   7   3   7       49.85       80.94     72.96 o 
   8   3   7      265.45      385.33     84.90 o 
   9   3   7      646.57      689.90     60.10 o 
  10   3   7       79.16       75.01      5.35 o 
  11   3   7     1090.50     1053.17     35.76 o 
 -12   4   7       21.93       16.50     14.96 o 
 -11   4   7      127.24      147.23      3.67 o 
 -10   4   7        3.56       46.74     66.20 o 
  -9   4   7     1593.68     1636.83     63.66 o 
  -8   4   7     4507.24     4422.25     53.49 o 
  -7   4   7       32.97       51.83     19.11 o 
  -6   4   7      106.11      104.03     12.39 o 
  -5   4   7     9495.42     9245.42     22.58 o 
  -4   4   7      876.45      938.87     24.85 o 
  -3   4   7     1356.64     1562.53     23.54 o 
  -2   4   7     5802.42     5623.82     35.54 o 
  -1   4   7      860.68      905.52     57.92 o 
   0   4   7     5209.26     5310.00    237.61 o 
   1   4   7    20806.94    20142.53    109.52 o 
   2   4   7     1460.38     1913.40     30.06 o 
   3   4   7      423.42      472.87     28.07 o 
   4   4   7     3900.68     3918.13     45.81 o 
   5   4   7      322.31      928.25     62.40 o 
   6   4   7      237.68      285.63     41.10 o 
   7   4   7      515.20      363.22     45.46 o 
   8   4   7       59.34      114.75     23.96 o 
   9   4   7      623.70      671.60     43.73 o 
  10   4   7     2847.22     2920.24    175.60 o 
  11   4   7        7.57       67.77     26.53 o 
 -11   5   7      491.15      387.63     15.15 o 
 -10   5   7       14.84       64.47     26.52 o 
  -9   5   7     1842.67     1972.76     54.57 o 
  -8   5   7     1127.35      931.35     14.52 o 
  -7   5   7      421.63      331.24     25.10 o 
  -6   5   7       14.94      281.38     74.63 o 
  -5   5   7       42.70       71.77     33.52 o 
  -4   5   7      508.82      528.69     12.76 o 
  -3   5   7       11.25        8.67      3.60 o 
  -2   5   7        6.98      119.28     25.39 o 
  -1   5   7       88.41      109.81      9.47 o 
   0   5   7     5396.94     5643.38     52.62 o 
   1   5   7      203.70      184.74     40.40 o 
   2   5   7     3595.85     3683.88     66.15 o 
   3   5   7       99.39      185.68     34.62 o 
   4   5   7      104.63      168.71     32.98 o 
   5   5   7     2442.95     2391.49     44.74 o 
   6   5   7       32.26       55.19     24.72 o 
   7   5   7      109.88       84.29      8.89 o 
   8   5   7      249.73      237.55     84.48 o 
   9   5   7      612.26      532.21     18.46 o 
  10   5   7        2.47       12.46     11.15 o 
  11   5   7      355.68      402.09     75.32 o 
 -11   6   7       83.65       82.01     74.55 o 
 -10   6   7       22.09       34.99     15.25 o 
  -9   6   7       55.85       38.59     35.10 o 
  -8   6   7       43.03       78.41     29.67 o 
  -7   6   7       19.52       11.96     18.31 o 
  -6   6   7      629.74      609.94     35.27 o 
  -5   6   7      418.89      423.96     35.18 o 
  -4   6   7      795.64      809.23     57.27 o 
  -3   6   7     3193.32     2964.38     46.56 o 
  -2   6   7      123.30      136.05     23.31 o 
  -1   6   7     3172.93     3172.03     40.45 o 
   0   6   7     1072.54     1113.46     81.29 o 
   1   6   7      164.11      242.69     27.09 o 
   2   6   7     1023.07      960.54     50.45 o 
   3   6   7       52.02       28.23      5.64 o 
   4   6   7       82.82      351.40     48.28 o 
   5   6   7      237.20      266.51     33.33 o 
   6   6   7        0.32       29.82     55.63 o 
   7   6   7      705.15      640.54    106.94 o 
   8   6   7      102.56      135.07     40.36 o 
   9   6   7       42.77       42.35     28.60 o 
  10   6   7       70.73      127.64     78.88 o 
 -10   7   7      259.07      295.84     28.81 o 
  -9   7   7      259.71      207.32      7.05 o 
  -8   7   7      221.79      237.77     68.64 o 
  -7   7   7     1612.52     1549.19     33.08 o 
  -6   7   7      207.04      128.15     21.26 o 
  -5   7   7       14.31      159.08     62.86 o 
  -4   7   7      754.60      808.65     52.57 o 
  -3   7   7      589.41      569.09      7.44 o 
  -2   7   7     1025.00     1061.07     61.63 o 
  -1   7   7      548.07      529.00     15.80 o 
   0   7   7       20.25       18.08     14.03 o 
   1   7   7      795.19      735.08     48.69 o 
   2   7   7      171.98      224.60     39.66 o 
   3   7   7       96.26      152.56     37.18 o 
   4   7   7       88.78      111.76     34.41 o 
   5   7   7     2682.75     2495.94     57.61 o 
   6   7   7     1281.34     1405.05     57.69 o 
   7   7   7        0.54        6.42     13.41 o 
   8   7   7       61.69      134.19     80.54 o 
   9   7   7      142.86      142.18     42.17 o 
  10   7   7       29.72       24.03     14.57 o 
 -10   8   7       14.02       23.63     31.05 o 
  -9   8   7     1053.41     1031.61     28.52 o 
  -8   8   7      840.21      868.62     56.03 o 
  -7   8   7      301.26      285.59    144.62 o 
  -6   8   7        6.34       21.50      5.37 o 
  -5   8   7     2761.38     2578.61     63.62 o 
  -4   8   7     1552.21     1720.66     72.95 o 
  -3   8   7     1780.27     1818.25     38.30 o 
  -2   8   7     1676.24     1679.22     37.28 o 
  -1   8   7      425.48      615.35     61.95 o 
   0   8   7     1565.16     1689.85     39.06 o 
   1   8   7     7139.63     7229.56     63.36 o 
   2   8   7     3048.68     2815.78     70.24 o 
   3   8   7      363.81      355.65     45.93 o 
   4   8   7      291.48      328.84     51.92 o 
   5   8   7       20.36       30.63     50.51 o 
   6   8   7      590.77      554.30     59.57 o 
   7   8   7      216.20      276.12     12.80 o 
   8   8   7        0.20       44.52     36.31 o 
   9   8   7      815.21      922.71     43.54 o 
  -9   9   7      828.95      798.82     21.77 o 
  -8   9   7      249.46      326.46     37.48 o 
  -7   9   7      348.72      398.65     65.48 o 
  -6   9   7      450.33      593.61     43.28 o 
  -5   9   7      213.72      196.53     10.95 o 
  -4   9   7     4785.82     4249.62      7.65 o 
  -3   9   7     2435.30     2354.24     44.53 o 
  -2   9   7       35.24      162.96     51.99 o 
  -1   9   7     1424.12     1457.27     51.55 o 
   0   9   7     2824.49     2575.38     63.21 o 
   1   9   7      170.84      233.07     27.23 o 
   2   9   7      142.28      102.33     34.49 o 
   3   9   7       79.63      125.18     17.66 o 
   4   9   7        3.65       56.37     22.15 o 
   5   9   7     2783.17     3016.50    121.90 o 
   6   9   7     2241.53     2043.35     65.45 o 
   7   9   7       81.17      115.27     23.55 o 
   8   9   7       64.00       57.85     22.01 o 
   9   9   7      454.36      454.05     10.32 o 
  -8  10   7      691.51      746.79     18.10 o 
  -7  10   7      386.89      318.62     19.91 o 
  -6  10   7      151.83      161.51     12.32 o 
  -5  10   7     2397.71     2253.04     67.72 o 
  -4  10   7      389.17      392.54     16.88 o 
  -3  10   7     1831.28     1873.40     47.47 o 
  -2  10   7      200.36      188.26     59.67 o 
  -1  10   7      680.01      598.63     33.07 o 
   0  10   7       29.32       44.01     22.64 o 
   1  10   7     3536.93     3394.78    135.99 o 
   2  10   7      434.58      494.12     39.19 o 
   3  10   7        1.18        8.00     30.54 o 
   4  10   7       84.56      115.95     37.27 o 
   5  10   7       65.31      150.82     43.21 o 
   6  10   7     1345.29     1161.82     53.66 o 
   7  10   7      139.91      114.45     16.37 o 
   8  10   7       53.53      122.74    103.05 o 
  -7  11   7       97.89       87.41     21.94 o 
  -6  11   7      363.36      379.08     69.49 o 
  -5  11   7        0.49       77.51     81.90 o 
  -4  11   7     1853.20     1855.80     49.19 o 
  -3  11   7      185.82      191.41     16.14 o 
  -2  11   7      487.13      562.96     50.96 o 
  -1  11   7      358.35      327.15     24.32 o 
   0  11   7     1093.32     1105.98     91.84 o 
   1  11   7       50.55      113.40     24.90 o 
   2  11   7     1615.17     1516.20     35.76 o 
   3  11   7      278.10      400.49     39.63 o 
   4  11   7        9.72        9.65     35.07 o 
   5  11   7       66.88      186.04     82.75 o 
   6  11   7       62.02       68.50      4.39 o 
   7  11   7       17.43       59.56     28.16 o 
  -6  12   7      346.11      440.75     53.72 o 
  -5  12   7        8.24       37.64     35.54 o 
  -4  12   7       33.37       47.25     92.34 o 
  -3  12   7      243.62      293.33     35.44 o 
  -2  12   7      241.19      280.33     81.51 o 
  -1  12   7       76.41       63.64     21.49 o 
   0  12   7       72.75      109.66     73.86 o 
   1  12   7       47.38      129.68     79.65 o 
   2  12   7      544.12      540.77     64.75 o 
   3  12   7       95.28       62.10    100.23 o 
   4  12   7       11.61       14.88     30.38 o 
   5  12   7       14.64       51.03     22.44 o 
  -4  13   7       85.11      109.93     14.83 o 
  -3  13   7        6.81       49.70     24.95 o 
  -2  13   7       29.87       74.29     27.34 o 
  -1  13   7      117.90      115.12     26.66 o 
   0  13   7      238.70      272.59     70.11 o 
   1  13   7       52.95       93.64     41.43 o 
   2  13   7      200.11      201.10     78.19 o 
   3  13   7      250.80      269.34      7.75 o 
 -12   0   8      839.99      778.74     18.67 o 
 -11   0   8      501.99      397.04     67.73 o 
 -10   0   8     3852.27     3716.93    144.11 o 
  -9   0   8      123.77      253.07     49.20 o 
  -8   0   8     5858.73     5734.88     33.95 o 
  -7   0   8     4424.46     4285.31     59.74 o 
  -6   0   8        7.17       12.63    113.19 o 
  -5   0   8     7709.71     8310.76     88.53 o 
  -4   0   8    12619.27    13308.75    138.88 o 
  -3   0   8      738.35      821.69     23.62 o 
  -2   0   8     2749.53     2471.57     53.00 o 
  -1   0   8       21.28      118.46     12.49 o 
   0   0   8    12055.25    12867.33     87.08 o 
   1   0   8     9106.53     8599.78    150.19 o 
   2   0   8     1308.26     1188.01      2.36 o 
   3   0   8     1464.75     1736.46    107.33 o 
   4   0   8     6883.89     6962.70     70.88 o 
   5   0   8    16904.12    17016.93     41.18 o 
   6   0   8     5139.49     5669.39     67.84 o 
   7   0   8     4824.95     4549.55     14.18 o 
   8   0   8      449.86      443.48     46.58 o 
   9   0   8      133.26      216.68    108.34 o 
  10   0   8      424.17      371.93     51.98 o 
  11   0   8        1.17       23.29     15.19 o 
 -12   1   8       72.03       79.76     20.50 o 
 -11   1   8       13.02       62.47     21.88 o 
 -10   1   8     1527.36     1406.77     32.69 o 
  -9   1   8     2620.40     2660.77     12.39 o 
  -8   1   8        0.81       82.22     27.05 o 
  -7   1   8      578.50      557.62     33.95 o 
  -6   1   8      606.38      624.08     45.18 o 
  -5   1   8       76.84      286.84     68.72 o 
  -4   1   8    14379.75    13981.30      6.98 o 
  -3   1   8     1355.70     1430.38     22.90 o 
  -2   1   8     1070.84     1029.93     19.19 o 
  -1   1   8     3284.76     3434.50     33.14 o 
   0   1   8     9024.03     8990.28     57.71 o 
   1   1   8       40.19      104.23     68.80 o 
   2   1   8      380.96      334.47     18.90 o 
   3   1   8       12.69       15.78     16.73 o 
   4   1   8       23.05       24.23     82.99 o 
   5   1   8     8639.57     8349.35     68.01 o 
   6   1   8     3018.08     3284.32     66.83 o 
   7   1   8       38.54       42.66     23.77 o 
   8   1   8     2107.40     2082.59     33.92 o 
   9   1   8      927.41      986.72     61.16 o 
  10   1   8      146.18      181.99    113.75 o 
  11   1   8      146.11      386.38    100.81 o 
 -12   2   8       10.27       12.67     22.43 o 
 -11   2   8       16.22       11.19     15.30 o 
 -10   2   8       14.98       41.29     18.42 o 
  -9   2   8      487.32      613.74     47.34 o 
  -8   2   8      794.84      808.62     14.44 o 
  -7   2   8      126.86      151.57      7.30 o 
  -6   2   8      108.05      138.60     16.44 o 
  -5   2   8     8185.36     7971.88    213.46 o 
  -4   2   8     7122.92     7020.53     70.70 o 
  -3   2   8      268.30      410.80     32.16 o 
  -2   2   8      768.62      782.37     17.67 o 
  -1   2   8       82.12      145.57     42.60 o 
   0   2   8      454.01      815.18     49.08 o 
   1   2   8     6421.17     6104.61     41.85 o 
   2   2   8      194.44      214.33     56.85 o 
   3   2   8      152.13      128.97     30.33 o 
   4   2   8     1748.62     1782.49     66.70 o 
   5   2   8     1033.87      940.46     31.73 o 
   6   2   8      470.13      532.96     67.93 o 
   7   2   8        3.36       15.60     38.48 o 
   8   2   8      118.19      152.86     66.24 o 
   9   2   8      124.60      127.63     15.22 o 
  10   2   8      407.08      435.41     80.66 o 
  11   2   8       10.58       33.77     51.09 o 
 -12   3   8       44.75       57.51     28.33 o 
 -11   3   8      156.54      124.01     20.01 o 
 -10   3   8      170.51      210.86     36.18 o 
  -9   3   8       62.56       65.70     10.87 o 
  -8   3   8       28.42       62.39     21.32 o 
  -7   3   8      160.01      162.23     12.76 o 
  -6   3   8        0.62       12.41     38.85 o 
  -5   3   8       99.25      115.89     37.58 o 
  -4   3   8      545.44      518.95     11.85 o 
  -3   3   8       16.26       43.88     15.34 o 
  -2   3   8      259.20      297.94     16.05 o 
  -1   3   8      255.37      433.12     61.18 o 
   0   3   8       35.93      100.10     46.64 o 
   1   3   8      177.77      286.19     19.29 o 
   2   3   8      140.08      191.95     34.52 o 
   3   3   8       90.95       99.50     34.11 o 
   4   3   8       20.22       22.90      5.79 o 
   5   3   8      305.96      368.14     79.25 o 
   6   3   8      281.95      309.05     25.99 o 
   7   3   8      426.30      522.28     53.30 o 
   8   3   8      242.76      215.77     61.30 o 
   9   3   8        5.43       51.23     48.81 o 
  10   3   8      118.81      141.34     62.96 o 
  11   3   8        3.35       28.25     15.04 o 
 -11   4   8      195.67      248.22     28.01 o 
 -10   4   8     1095.12     1042.51     30.46 o 
  -9   4   8      291.49      433.39     61.08 o 
  -8   4   8     5885.61     5755.67     33.16 o 
  -7   4   8     1832.11     1730.87     52.68 o 
  -6   4   8       71.79       60.56      7.12 o 
  -5   4   8      322.13      350.99     20.79 o 
  -4   4   8        4.88       47.56     43.96 o 
  -3   4   8      424.06      432.45     26.59 o 
  -2   4   8      587.72      622.42      6.70 o 
  -1   4   8       77.57      116.67     17.80 o 
   0   4   8     6387.64     6539.48     37.86 o 
   1   4   8     9729.46     9767.93     24.13 o 
   2   4   8      107.87      130.73     14.85 o 
   3   4   8      292.68      394.69     39.22 o 
   4   4   8     2316.73     2247.91     41.18 o 
   5   4   8     1293.07     1160.94     11.95 o 
   6   4   8      117.04      245.59     60.71 o 
   7   4   8      387.99      373.67     34.57 o 
   8   4   8      201.84      211.22     33.26 o 
   9   4   8      211.82      338.32     46.57 o 
  10   4   8      186.51      382.00     73.83 o 
  11   4   8       11.19       43.82     25.68 o 
 -11   5   8       16.83       19.16     35.58 o 
 -10   5   8     1123.45     1117.67     45.69 o 
  -9   5   8     3923.91     3829.70     80.42 o 
  -8   5   8      139.79      178.95     43.45 o 
  -7   5   8     1778.74     1926.70     62.71 o 
  -6   5   8      180.51      209.86     39.71 o 
  -5   5   8       31.31       42.43     13.26 o 
  -4   5   8      593.14      601.19     29.60 o 
  -3   5   8     2435.58     2574.43     45.76 o 
  -2   5   8      581.36      518.83     53.56 o 
  -1   5   8    10636.71    10908.41    252.69 o 
   0   5   8     9670.00     9394.36    225.22 o 
   1   5   8      115.83      252.02     32.74 o 
   2   5   8     4222.74     4304.82     32.42 o 
   3   5   8      378.15      321.70     26.22 o 
   4   5   8       87.79      137.73     31.81 o 
   5   5   8      997.72     1013.08     70.81 o 
   6   5   8      997.73      934.95     23.16 o 
   7   5   8      142.74      119.27     16.70 o 
   8   5   8      102.73      151.90     27.13 o 
   9   5   8     1159.62     1093.83     55.36 o 
  10   5   8       26.13       22.28      3.71 o 
  11   5   8      110.55       81.75     20.03 o 
 -11   6   8       16.10       20.05     49.63 o 
 -10   6   8       28.71       34.91     55.31 o 
  -9   6   8      632.40      553.82     46.07 o 
  -8   6   8     1785.36     1718.40     80.23 o 
  -7   6   8       23.17       43.88     49.62 o 
  -6   6   8      419.70      438.27     97.89 o 
  -5   6   8     7919.23     7383.55    129.43 o 
  -4   6   8     1715.77     1710.38     43.04 o 
  -3   6   8     1505.37     1382.49     19.17 o 
  -2   6   8       66.80       45.29      6.11 o 
  -1   6   8     2533.92     2535.81     61.38 o 
   0   6   8     2006.78     2059.68     27.79 o 
   1   6   8     8013.36     8174.52    113.48 o 
   2   6   8     2582.30     2478.83     47.78 o 
   3   6   8       37.21      105.69     52.32 o 
   4   6   8     4452.68     4408.74     46.59 o 
   5   6   8      234.79      414.57     56.54 o 
   6   6   8      115.76      151.77     28.72 o 
   7   6   8        0.74       21.19     38.81 o 
   8   6   8      367.20      355.35     32.66 o 
   9   6   8     1303.58     1408.68     59.81 o 
  10   6   8     1360.38     1256.21     63.68 o 
 -10   7   8      898.32      949.74     43.26 o 
  -9   7   8     2872.68     2675.67     35.89 o 
  -8   7   8      180.78      189.00     50.63 o 
  -7   7   8      320.29      276.78     23.46 o 
  -6   7   8      177.20      213.01     47.70 o 
  -5   7   8       44.66      194.73     57.75 o 
  -4   7   8     2113.53     2037.82     61.27 o 
  -3   7   8     2396.36     2586.54     31.06 o 
  -2   7   8        0.79       59.62     27.95 o 
  -1   7   8     5541.59     5426.97     67.96 o 
   0   7   8     5531.46     5521.93     84.24 o 
   1   7   8      114.70      143.93     66.94 o 
   2   7   8     2837.30     2731.58     47.95 o 
   3   7   8       90.52      289.44     64.67 o 
   4   7   8       39.22       83.36     30.98 o 
   5   7   8     4177.82     3923.66     64.00 o 
   6   7   8     1248.71     1195.91     65.60 o 
   7   7   8      151.97      167.51     14.79 o 
   8   7   8       93.25      160.09     25.11 o 
   9   7   8      820.91      800.51     84.75 o 
  10   7   8       22.58       31.65     92.03 o 
 -10   8   8      204.86      205.02     32.10 o 
  -9   8   8        6.01        2.63     33.16 o 
  -8   8   8        8.61       32.82     18.77 o 
  -7   8   8       58.15      114.03     24.70 o 
  -6   8   8        1.22       10.46     81.02 o 
  -5   8   8     1657.98     1721.07     61.88 o 
  -4   8   8      875.44     1075.80     36.78 o 
  -3   8   8     3412.83     3359.01     56.02 o 
  -2   8   8      116.29      189.64     60.32 o 
  -1   8   8     2001.95     1927.55     17.80 o 
   0   8   8      399.81      464.19     10.88 o 
   1   8   8      310.59      435.17     59.07 o 
   2   8   8      451.93      565.65     71.65 o 
   3   8   8      159.93      212.66     63.29 o 
   4   8   8      121.02       99.21     16.87 o 
   5   8   8        6.87       47.34     56.74 o 
   6   8   8     1312.43     1294.46     81.83 o 
   7   8   8       27.75       13.67     37.71 o 
   8   8   8      271.59      243.02     11.69 o 
   9   8   8       87.43      122.54     16.70 o 
  -9   9   8      226.88      214.06     18.73 o 
  -8   9   8      353.81      342.08     46.39 o 
  -7   9   8      128.78      107.76     48.81 o 
  -6   9   8      906.71      837.92     25.71 o 
  -5   9   8      248.97      220.75     27.92 o 
  -4   9   8      942.43      992.07     26.85 o 
  -3   9   8        7.50       13.72      4.87 o 
  -2   9   8      737.12      656.23     52.51 o 
  -1   9   8      556.09      594.52     63.07 o 
   0   9   8       19.01       32.83     16.28 o 
   1   9   8        4.45       38.35     30.42 o 
   2   9   8      142.18      140.65     21.99 o 
   3   9   8        9.77       36.07     30.00 o 
   4   9   8       13.12       31.87      7.74 o 
   5   9   8       32.32       93.89     29.35 o 
   6   9   8      192.45      193.34     83.32 o 
   7   9   8      264.76      307.63     35.30 o 
   8   9   8       43.39      128.41     73.06 o 
  -8  10   8      157.39      193.60    110.97 o 
  -7  10   8      137.57      185.64     47.62 o 
  -6  10   8      278.27      232.94     16.23 o 
  -5  10   8     1665.76     1811.03     34.45 o 
  -4  10   8      274.61      309.68     47.13 o 
  -3  10   8      673.94      680.46     31.42 o 
  -2  10   8      738.61      940.55     16.71 o 
  -1  10   8        4.85       41.00     45.23 o 
   0  10   8        1.59       19.99     51.47 o 
   1  10   8      226.69      315.69     69.53 o 
   2  10   8      150.12      210.27      5.09 o 
   3  10   8      626.81      577.08     51.80 o 
   4  10   8      527.91      645.27     58.57 o 
   5  10   8       30.85       59.96      7.05 o 
   6  10   8        1.08       82.12     34.71 o 
   7  10   8        0.01        3.92     10.29 o 
  -7  11   8      130.63      113.40     80.33 o 
  -6  11   8      340.58      359.40     12.21 o 
  -5  11   8      119.88      131.00     51.58 o 
  -4  11   8     1495.68     1479.89     34.03 o 
  -3  11   8     1134.12      956.72     75.42 o 
  -2  11   8        0.46       10.38     81.37 o 
  -1  11   8      159.19      191.00     41.86 o 
   0  11   8      831.64      790.03     46.24 o 
   1  11   8      217.52      243.58     36.35 o 
   2  11   8       73.76      118.59     75.89 o 
   3  11   8       54.18       82.64     42.93 o 
   4  11   8       67.80       81.65     62.66 o 
   5  11   8     1691.55     1613.43    100.82 o 
   6  11   8      651.85      754.40     86.77 o 
  -5  12   8     1246.47     1224.19     34.39 o 
  -4  12   8      368.98      414.87     56.70 o 
  -3  12   8      181.44      127.96     20.93 o 
  -2  12   8      290.74      278.93     13.19 o 
  -1  12   8       49.90       67.70     92.55 o 
   0  12   8      230.56      344.58     60.12 o 
   1  12   8     1375.13     1272.41    109.51 o 
   2  12   8       92.28       81.10     27.43 o 
   3  12   8      194.36      189.35     25.31 o 
   4  12   8     1736.99     1659.83     72.23 o 
   5  12   8       58.13       55.69     33.88 o 
  -3  13   8      910.96      896.84     79.13 o 
  -2  13   8      252.38      242.31      3.58 o 
  -1  13   8        1.37        7.84     90.23 o 
   0  13   8      973.56     1123.51     81.24 o 
   1  13   8      207.32      177.19     37.19 o 
   2  13   8       10.95       40.08     56.70 o 
 -12   1   9        2.50       45.68     29.75 o 
 -11   1   9        0.35        4.10     21.96 o 
 -10   1   9      148.26      177.85     28.43 o 
  -9   1   9      601.88      646.80     18.79 o 
  -8   1   9      284.77      283.32     19.28 o 
  -7   1   9      193.98      152.35     28.33 o 
  -6   1   9      681.12      657.12     28.52 o 
  -5   1   9      139.56      163.71     21.26 o 
  -4   1   9    13022.54    13060.59     41.51 o 
  -3   1   9     3918.64     4090.17     37.02 o 
  -2   1   9      202.10      255.31     23.68 o 
  -1   1   9     1066.62     1099.86      8.69 o 
   0   1   9     2831.05     2973.58     37.77 o 
   1   1   9     2661.15     2693.77     67.01 o 
   2   1   9      299.31      337.49    100.24 o 
   3   1   9       11.71      150.74     61.62 o 
   4   1   9      159.66      165.16     38.58 o 
   5   1   9     1771.42     1827.17     70.05 o 
   6   1   9      659.47      815.78     68.84 o 
   7   1   9       52.29       48.41     13.24 o 
   8   1   9      750.35      784.51     24.81 o 
   9   1   9      776.41      759.40     98.38 o 
  10   1   9       68.63       95.94     73.67 o 
  11   1   9       97.03      100.43      8.98 o 
 -12   2   9      615.59      596.08     47.29 o 
 -11   2   9      174.60      164.43      7.39 o 
 -10   2   9     3338.46     3173.21     36.28 o 
  -9   2   9      257.17      400.90     35.78 o 
  -8   2   9     1802.19     1825.70     14.67 o 
  -7   2   9     1226.36     1213.44     21.54 o 
  -6   2   9     2586.60     2636.05     18.13 o 
  -5   2   9     1540.19     1678.06     24.58 o 
  -4   2   9      114.23      141.16     19.49 o 
  -3   2   9      559.14      564.37     58.47 o 
  -2   2   9    10717.32    10806.41     33.16 o 
  -1   2   9     6647.60     6754.35     48.04 o 
   0   2   9     2773.78     3020.50    105.44 o 
   1   2   9    13395.52    13291.48    318.28 o 
   2   2   9      182.06      248.06     72.66 o 
   3   2   9        2.61       15.26     84.55 o 
   4   2   9     6084.43     6250.33     77.07 o 
   5   2   9     2172.27     2096.73     75.73 o 
   6   2   9       79.42       92.67     19.01 o 
   7   2   9      295.52      283.28     23.89 o 
   8   2   9      249.09      214.56     23.00 o 
   9   2   9      539.00      601.77     32.75 o 
  10   2   9      307.02      364.39     42.36 o 
  11   2   9        0.17       13.91     36.51 o 
 -11   3   9       52.49       67.47     56.93 o 
 -10   3   9     1086.61      983.86     51.23 o 
  -9   3   9     6879.81     6651.98     80.27 o 
  -8   3   9      317.64      284.21     14.47 o 
  -7   3   9      411.64      560.18     22.97 o 
  -6   3   9     4163.96     4191.99     32.20 o 
  -5   3   9      226.29      186.52     33.75 o 
  -4   3   9     1588.95     1633.77     33.25 o 
  -3   3   9      936.76     1070.18     41.85 o 
  -2   3   9      206.01      261.01     13.27 o 
  -1   3   9     8882.57     8682.91     22.23 o 
   0   3   9    27622.95    27551.34     55.66 o 
   1   3   9     1478.27     1348.17     45.31 o 
   2   3   9     3125.00     3292.43     52.06 o 
   3   3   9     3657.05     4212.10     65.34 o 
   4   3   9        2.59       34.02     34.26 o 
   5   3   9      629.48      600.85     66.99 o 
   6   3   9      680.63      670.08     48.26 o 
   7   3   9       26.40      110.13     34.71 o 
   8   3   9     1651.80     1519.45     40.67 o 
   9   3   9     2064.92     1736.34     37.97 o 
  10   3   9       56.11       79.42     21.81 o 
  11   3   9      434.26      500.56     29.91 o 
 -11   4   9      307.43      314.83     30.77 o 
 -10   4   9      272.64      219.86     21.82 o 
  -9   4   9      580.19      503.39     50.24 o 
  -8   4   9     1139.17     1135.03     24.76 o 
  -7   4   9     1431.60     1430.97     30.65 o 
  -6   4   9      662.21      799.49     69.38 o 
  -5   4   9     9020.39     8520.81     22.32 o 
  -4   4   9     5208.48     5426.03     39.36 o 
  -3   4   9     2611.36     2730.96    146.68 o 
  -2   4   9       97.13      101.45     22.73 o 
  -1   4   9     2336.31     2233.40     18.04 o 
   0   4   9      468.94      624.82     53.99 o 
   1   4   9     6148.66     5951.31    126.88 o 
   2   4   9       33.00      179.59     56.25 o 
   3   4   9     1338.55     1392.26     31.62 o 
   4   4   9     4209.86     4310.71     81.49 o 
   5   4   9       58.40      161.92     67.16 o 
   6   4   9      165.15      196.71     81.09 o 
   7   4   9      138.75      171.79     16.63 o 
   8   4   9      870.85      823.26     24.96 o 
   9   4   9      766.00      839.05     59.54 o 
  10   4   9     1056.83      873.21     25.75 o 
 -11   5   9       76.07      104.80     72.60 o 
 -10   5   9       47.14       55.38     51.17 o 
  -9   5   9     1006.02     1078.02     20.06 o 
  -8   5   9       19.01       39.65     67.56 o 
  -7   5   9        5.84        5.06     43.94 o 
  -6   5   9      782.27      815.45     50.97 o 
  -5   5   9      672.36      757.75     13.42 o 
  -4   5   9        4.79       43.57     50.86 o 
  -3   5   9      321.71      421.09     42.49 o 
  -2   5   9       24.04       90.24     37.22 o 
  -1   5   9     4078.02     4140.78     41.72 o 
   0   5   9     1417.70     1248.33     14.93 o 
   1   5   9       62.03      104.59     35.36 o 
   2   5   9      414.37      338.18     22.36 o 
   3   5   9     5698.09     5513.42     23.69 o 
   4   5   9       55.51       45.18     17.99 o 
   5   5   9      454.54      359.50      6.46 o 
   6   5   9     1640.39     1714.34     35.07 o 
   7   5   9       77.51      164.51     56.96 o 
   8   5   9        5.53      182.95     33.42 o 
   9   5   9      153.11      163.40     63.52 o 
  10   5   9        9.33       24.55     15.17 o 
 -10   6   9       21.30       16.20     13.37 o 
  -9   6   9      539.20      529.83     10.47 o 
  -8   6   9        8.35       36.67     72.29 o 
  -7   6   9     1710.44     1762.26     36.01 o 
  -6   6   9      500.93      397.95     65.60 o 
  -5   6   9        7.61       51.06     16.41 o 
  -4   6   9      266.36      278.56     51.48 o 
  -3   6   9      439.57      450.53     26.86 o 
  -2   6   9      370.82      393.13     29.18 o 
  -1   6   9      225.21      228.94     33.96 o 
   0   6   9      316.10      356.01     23.26 o 
   1   6   9       44.59       47.76     21.20 o 
   2   6   9      578.91      556.08     20.24 o 
   3   6   9       61.67      106.81     34.52 o 
   4   6   9      396.20      430.81     61.26 o 
   5   6   9      322.63      381.23     22.41 o 
   6   6   9      365.71      305.37     48.46 o 
   7   6   9        4.17       58.84     51.60 o 
   8   6   9      185.56      213.24    104.53 o 
   9   6   9       12.81       26.98     35.36 o 
  10   6   9        0.15        0.72     96.72 o 
 -10   7   9      378.05      491.10     90.40 o 
  -9   7   9      730.89      716.43     29.02 o 
  -8   7   9      218.62      224.55     35.66 o 
  -7   7   9      165.58      254.73     23.14 o 
  -6   7   9       15.16      103.68     86.89 o 
  -5   7   9       22.24       33.69     13.61 o 
  -4   7   9      365.00      385.63     44.77 o 
  -3   7   9      472.61      496.00     28.74 o 
  -2   7   9       85.56      106.40      8.06 o 
  -1   7   9     3295.09     3195.80     69.95 o 
   0   7   9     1497.74     1416.41     46.23 o 
   1   7   9      256.32      261.65     34.98 o 
   2   7   9      484.93      399.59     42.32 o 
   3   7   9       34.17      249.57     52.89 o 
   4   7   9      256.30      405.29     59.55 o 
   5   7   9       27.06       91.73     32.10 o 
   6   7   9        2.61       34.17     14.82 o 
   7   7   9       96.47      138.16     34.39 o 
   8   7   9      697.68      692.24     84.71 o 
   9   7   9      141.70      182.74     17.72 o 
  -9   8   9      107.59      132.31      6.92 o 
  -8   8   9      237.67      235.13     50.01 o 
  -7   8   9       75.99       99.73     71.75 o 
  -6   8   9      401.49      422.93     37.69 o 
  -5   8   9     7798.69     7687.48     44.85 o 
  -4   8   9     4328.29     3866.66     41.80 o 
  -3   8   9       30.97       64.07     13.57 o 
  -2   8   9        9.27       35.05     64.25 o 
  -1   8   9     1497.06     1572.44     21.56 o 
   0   8   9       18.83       25.60     51.16 o 
   1   8   9     1207.65     1149.96     16.44 o 
   2   8   9     1681.82     1625.71     45.66 o 
   3   8   9      529.61      522.84     38.83 o 
   4   8   9     2473.15     2456.88     21.59 o 
   5   8   9      465.22      370.48     20.13 o 
   6   8   9       72.40       52.11      3.61 o 
   7   8   9      212.70      214.25     20.01 o 
   8   8   9      216.37      179.83     62.38 o 
   9   8   9      148.37      114.51     60.00 o 
  -8   9   9        0.57       49.63     99.15 o 
  -7   9   9       60.09       57.22     44.28 o 
  -6   9   9      983.26     1143.73     55.86 o 
  -5   9   9      215.84      167.55      9.17 o 
  -4   9   9     2055.67     2009.33     39.73 o 
  -3   9   9      367.08      367.69     44.63 o 
  -2   9   9       27.85       42.89     62.51 o 
  -1   9   9     2906.77     2917.31     78.78 o 
   0   9   9      916.78     1045.69     60.12 o 
   1   9   9      216.45      280.24     39.67 o 
   2   9   9       20.88       34.02     36.86 o 
   3   9   9     1554.63     1479.30     50.28 o 
   4   9   9      288.91      392.25     72.22 o 
   5   9   9     3127.54     3012.99     34.18 o 
   6   9   9     1323.38     1325.46     63.36 o 
   7   9   9        0.63       51.24     52.27 o 
   8   9   9      148.99      208.19     23.44 o 
  -8  10   9      430.30      357.42      3.37 o 
  -7  10   9      100.44       72.56     35.66 o 
  -6  10   9        0.05       61.53     44.88 o 
  -5  10   9     3105.68     3192.80     35.25 o 
  -4  10   9     1470.58     1388.14     79.95 o 
  -3  10   9       17.84      106.43     23.45 o 
  -2  10   9       54.03       54.24     16.75 o 
  -1  10   9      263.13      269.21     58.50 o 
   0  10   9      256.43      313.78     54.05 o 
   1  10   9      318.10      225.54     58.96 o 
   2  10   9       21.55       25.98      8.96 o 
   3  10   9      168.68      146.23     21.46 o 
   4  10   9     2998.47     2711.47     39.31 o 
   5  10   9      716.79      839.77     68.23 o 
   6  10   9      385.71      391.74     20.16 o 
   7  10   9        0.92       61.40     72.93 o 
  -6  11   9     1475.00     1415.83     14.85 o 
  -5  11   9      477.98      496.29     35.44 o 
  -4  11   9      215.89      416.73     68.68 o 
  -3  11   9      189.21      245.48     34.66 o 
  -2  11   9      187.49      136.97     45.68 o 
  -1  11   9      160.91      203.67     45.48 o 
   0  11   9      643.39      587.97     74.11 o 
   1  11   9        7.92       39.60     27.43 o 
   2  11   9        0.70       12.53     98.02 o 
   3  11   9       84.87      152.62     53.36 o 
   4  11   9       19.14       49.54     11.21 o 
   5  11   9      648.79      647.85     76.92 o 
   6  11   9        8.07       47.89     70.98 o 
  -5  12   9       29.99       62.76     64.34 o 
  -4  12   9       64.50       67.52      8.10 o 
  -3  12   9       18.86       69.68    106.98 o 
  -2  12   9      139.51      122.77     45.61 o 
  -1  12   9       91.04       71.90      8.27 o 
   0  12   9      367.73      306.83     12.55 o 
   1  12   9       29.16      100.90     55.65 o 
   2  12   9      422.84      568.75     63.45 o 
   3  12   9      276.47      230.86     11.48 o 
   4  12   9        3.03        9.37     35.43 o 
  -2  13   9       71.38       85.20     22.98 o 
  -1  13   9       14.92       65.85     40.08 o 
   0  13   9      142.34      298.38     79.82 o 
   1  13   9       63.73       73.75     28.54 o 
 -11   0  10      354.21      477.91     36.38 o 
 -10   0  10     2716.25     2281.18     18.53 o 
  -9   0  10     1533.61     1470.56     93.24 o 
  -8   0  10        8.13      311.48    110.94 o 
  -7   0  10      142.68       91.24      8.10 o 
  -6   0  10     2358.54     2661.70    103.92 o 
  -5   0  10    19927.51    20095.16     70.36 o 
  -4   0  10     4285.92     4526.77     30.43 o 
  -3   0  10      635.72      856.43     88.79 o 
  -2   0  10    12334.52    12686.49     80.12 o 
  -1   0  10    14557.70    14979.42    112.39 o 
   0   0  10       51.83       74.83     90.48 o 
   1   0  10     1439.66     1361.48     65.63 o 
   2   0  10      375.53      509.97    149.51 o 
   3   0  10       11.52       32.06     12.83 o 
   4   0  10    14382.71    13188.97     54.00 o 
   5   0  10     6703.84     6850.31    163.01 o 
   6   0  10        1.95       17.89      9.45 o 
   7   0  10      204.64      155.93      1.69 o 
   8   0  10      433.23      688.17    125.89 o 
   9   0  10      183.64      232.20     99.23 o 
  10   0  10      127.89      137.70     78.64 o 
  11   0  10       14.66       67.50    129.26 o 
 -11   1  10        3.74       21.61     30.78 o 
 -10   1  10      416.78      370.62     18.96 o 
  -9   1  10      463.10      449.16     18.44 o 
  -8   1  10       46.71       57.71     20.96 o 
  -7   1  10     1765.18     1771.45     35.49 o 
  -6   1  10    11714.78    11694.16     39.11 o 
  -5   1  10      362.48      399.90     38.09 o 
  -4   1  10     6842.74     6709.70    144.78 o 
  -3   1  10        5.09       18.31     40.58 o 
  -2   1  10     2682.39     2698.61     28.93 o 
  -1   1  10      640.32      630.72     21.91 o 
   0   1  10     2223.75     2124.01     19.23 o 
   1   1  10     1436.82     1437.11     28.77 o 
   2   1  10      887.01      911.17     27.90 o 
   3   1  10     3827.54     3701.43    240.64 o 
   4   1  10       44.98       62.55     11.93 o 
   5   1  10     2729.20     2712.05     86.23 o 
   6   1  10      708.87      709.63     41.61 o 
   7   1  10      655.96      714.50     79.14 o 
   8   1  10     1694.66     1626.76    108.11 o 
   9   1  10     1685.30     1440.36     76.11 o 
  10   1  10        1.48        1.90     30.36 o 
  11   1  10        0.82        9.76     42.04 o 
 -11   2  10      159.87      166.92     47.50 o 
 -10   2  10      273.56      365.45     41.27 o 
  -9   2  10       70.07       30.38     20.22 o 
  -8   2  10      289.95      399.61     28.11 o 
  -7   2  10     1126.34     1140.84     12.03 o 
  -6   2  10       44.02       86.84     16.58 o 
  -5   2  10     1286.16     1341.57     44.96 o 
  -4   2  10      915.31      847.16      5.48 o 
  -3   2  10        3.70       34.00     10.59 o 
  -2   2  10      228.84      225.63     13.32 o 
  -1   2  10      575.14      593.73     41.62 o 
   0   2  10      134.16       97.02     30.81 o 
   1   2  10     1169.94     1172.29     53.25 o 
   2   2  10        9.03       79.52     47.72 o 
   3   2  10      363.12      446.03     51.39 o 
   4   2  10     4995.77     5169.32     52.79 o 
   5   2  10      492.81      527.93     31.35 o 
   6   2  10       36.50       66.14     75.26 o 
   7   2  10      180.10      153.71     39.10 o 
   8   2  10      210.86      227.13     28.72 o 
   9   2  10       73.71       87.91     32.93 o 
  10   2  10      192.48      154.63     20.83 o 
 -11   3  10       11.28        9.58      9.81 o 
 -10   3  10        0.92       44.74     31.96 o 
  -9   3  10       21.39       25.47     22.22 o 
  -8   3  10       13.31       76.42     27.55 o 
  -7   3  10      247.67      231.98      3.64 o 
  -6   3  10       31.47       39.27     38.33 o 
  -5   3  10      235.28      231.31     19.60 o 
  -4   3  10      758.94      767.56     33.10 o 
  -3   3  10       64.69       56.07     13.19 o 
  -2   3  10       78.90      193.39     19.90 o 
  -1   3  10     3255.28     3296.08     47.97 o 
   0   3  10      125.83      120.18     13.14 o 
   1   3  10     2323.99     2265.89     63.87 o 
   2   3  10     2025.14     1891.77     20.00 o 
   3   3  10      191.97      205.20     87.11 o 
   4   3  10     1123.16     1130.24     62.44 o 
   5   3  10       20.77      108.15     75.95 o 
   6   3  10      729.49      834.61     66.61 o 
   7   3  10       75.06       91.37     22.61 o 
   8   3  10       40.92       79.35     48.72 o 
   9   3  10       92.82       88.84     30.46 o 
  10   3  10        7.12       15.90     92.20 o 
 -11   4  10        2.27       58.09     40.24 o 
 -10   4  10      773.75      868.25     59.24 o 
  -9   4  10      189.19      181.60      7.60 o 
  -8   4  10       32.10       43.35     16.61 o 
  -7   4  10      153.73      212.15     10.59 o 
  -6   4  10     1402.02     1345.78     24.47 o 
  -5   4  10      944.25     1184.26     87.43 o 
  -4   4  10      176.79      233.53     30.88 o 
  -3   4  10       75.82       72.23     24.92 o 
  -2   4  10     3301.89     3142.25     16.94 o 
  -1   4  10     5219.00     4850.97     49.68 o 
   0   4  10       46.42      122.07     47.54 o 
   1   4  10     5320.76     5291.42     37.23 o 
   2   4  10      231.77      189.01     13.98 o 
   3   4  10      113.27      104.30     16.57 o 
   4   4  10       11.78       59.10     18.05 o 
   5   4  10        3.19       17.00     78.02 o 
   6   4  10       39.86       67.26     54.75 o 
   7   4  10      519.82      522.27     19.96 o 
   8   4  10      500.35      451.81     51.65 o 
   9   4  10       51.28       63.40     32.99 o 
  10   4  10      271.29      293.97     24.64 o 
 -10   5  10      510.30      511.03     49.11 o 
  -9   5  10     1556.90     1361.60     56.87 o 
  -8   5  10       20.48       49.83     13.12 o 
  -7   5  10      610.36      694.59     55.93 o 
  -6   5  10     2437.48     2465.97     41.41 o 
  -5   5  10     1095.63     1120.27     23.23 o 
  -4   5  10      849.11      968.73     29.27 o 
  -3   5  10       13.38       38.63      9.94 o 
  -2   5  10       94.96      177.60     53.84 o 
  -1   5  10     4813.85     4691.40     72.69 o 
   0   5  10     8044.53     7993.83     27.88 o 
   1   5  10      204.67      287.97     35.56 o 
   2   5  10      502.24      610.94     45.09 o 
   3   5  10     2950.32     2478.52     84.55 o 
   4   5  10      137.11      148.34      6.41 o 
   5   5  10       61.38      128.15     49.04 o 
   6   5  10      564.82      560.35     22.72 o 
   7   5  10        1.75       15.69     17.58 o 
   8   5  10     1598.33     1361.27     22.72 o 
   9   5  10     1148.45     1239.96     74.72 o 
  10   5  10       32.64       22.20     22.36 o 
 -10   6  10      742.04      721.81     60.85 o 
  -9   6  10      337.89      376.60     76.35 o 
  -8   6  10       83.84      150.53    121.16 o 
  -7   6  10     1541.45     1761.87     87.85 o 
  -6   6  10       28.79       44.28     67.32 o 
  -5   6  10     3803.19     3813.85     71.04 o 
  -4   6  10     2019.95     2128.03     43.75 o 
  -3   6  10      128.71      207.99     44.94 o 
  -2   6  10     2857.67     2822.26     43.45 o 
  -1   6  10     3995.60     4233.80     30.40 o 
   0   6  10        8.35       61.00     47.38 o 
   1   6  10     2141.76     2158.17     71.47 o 
   2   6  10       13.47        8.52      7.70 o 
   3   6  10     1538.32     1593.47     85.01 o 
   4   6  10     1919.46     1610.40     52.54 o 
   5   6  10       49.33      140.88     32.34 o 
   6   6  10       97.72      125.55     62.54 o 
   7   6  10     2046.19     1909.01     81.34 o 
   8   6  10     1802.34     2026.20    105.13 o 
   9   6  10      207.10      250.05     91.03 o 
  -9   7  10     2165.50     2161.10     30.14 o 
  -8   7  10       31.67       96.27     97.63 o 
  -7   7  10        1.14       14.16     66.57 o 
  -6   7  10      759.47      859.09     23.84 o 
  -5   7  10      486.49      454.44     16.47 o 
  -4   7  10      275.67      350.27     41.22 o 
  -3   7  10      616.21      580.21     17.91 o 
  -2   7  10        1.73       12.41     34.60 o 
  -1   7  10     5421.24     5473.40     85.41 o 
   0   7  10     4271.96     3897.67     32.97 o 
   1   7  10      367.45      456.09     64.51 o 
   2   7  10      913.15     1094.04     63.12 o 
   3   7  10     3813.09     4514.74    107.33 o 
   4   7  10     1125.22     1075.04     26.07 o 
   5   7  10      773.20     1039.89    133.97 o 
   6   7  10      754.02      677.77     45.89 o 
   7   7  10       23.29       49.07     45.12 o 
   8   7  10      456.32      556.81     57.25 o 
   9   7  10       22.03       66.83     56.80 o 
  -9   8  10      102.69       82.40      8.10 o 
  -8   8  10      332.41      453.73     54.23 o 
  -7   8  10       98.69      120.86     89.05 o 
  -6   8  10      838.20      771.00     85.93 o 
  -5   8  10      672.11      561.43     67.91 o 
  -4   8  10      786.51      770.61     10.60 o 
  -3   8  10      141.20      228.99     38.05 o 
  -2   8  10     2031.24     1960.67     72.63 o 
  -1   8  10      312.31      250.94     53.49 o 
   0   8  10      204.32      356.46     30.00 o 
   1   8  10       30.44       41.04     63.00 o 
   2   8  10      423.06      535.10     62.34 o 
   3   8  10       85.11      102.54     21.26 o 
   4   8  10     1129.81     1369.32     56.73 o 
   5   8  10      557.52      618.13     74.74 o 
   6   8  10      119.61      161.59     60.20 o 
   7   8  10       20.97       13.16      3.71 o 
   8   8  10       78.89      235.87     45.17 o 
  -8   9  10      112.98      113.50     51.26 o 
  -7   9  10       82.87       75.69     22.21 o 
  -6   9  10       34.08       24.05     28.87 o 
  -5   9  10        0.59        7.38     23.78 o 
  -4   9  10      164.58      282.36     39.20 o 
  -3   9  10      167.99      146.98     33.35 o 
  -2   9  10      248.37      277.31      8.54 o 
  -1   9  10      117.02       89.15     17.89 o 
   0   9  10      162.52      229.62     24.14 o 
   1   9  10      214.24      203.68     70.57 o 
   2   9  10       66.18       78.91      8.05 o 
   3   9  10       61.11      159.64     43.12 o 
   4   9  10       15.31       68.88     86.35 o 
   5   9  10      292.27      375.78     38.47 o 
   6   9  10       84.27       44.06     26.88 o 
   7   9  10      126.36      172.42     26.84 o 
  -7  10  10      137.57       72.90     98.55 o 
  -6  10  10       30.23       18.59     42.55 o 
  -5  10  10     1065.15      954.19     33.71 o 
  -4  10  10      901.26      774.14     13.91 o 
  -3  10  10        1.20       10.49      9.40 o 
  -2  10  10       56.14      114.56     46.48 o 
  -1  10  10        1.29        6.25      6.34 o 
   0  10  10      269.27      220.50     25.24 o 
   1  10  10      722.09      700.20     25.72 o 
   2  10  10      126.80      154.24     29.60 o 
   3  10  10      508.00      497.22     58.35 o 
   4  10  10      297.69      277.97     21.07 o 
   5  10  10       27.69       87.13     25.63 o 
   6  10  10        2.70       28.69     59.27 o 
  -6  11  10      835.87      739.52     55.49 o 
  -5  11  10      223.09      242.34     38.50 o 
  -4  11  10      290.53      304.58     15.32 o 
  -3  11  10       90.71       89.91     62.75 o 
  -2  11  10       43.95       62.46     25.29 o 
  -1  11  10      481.63      466.40     52.83 o 
   0  11  10     1254.71     1173.58    115.25 o 
   1  11  10       98.27       67.36     14.67 o 
   2  11  10      174.61      244.37     82.53 o 
   3  11  10     1312.83     1072.60     14.01 o 
   4  11  10      189.24      192.91     49.77 o 
   5  11  10      270.48      369.63     56.52 o 
  -4  12  10      195.87      146.96     69.17 o 
  -3  12  10      112.89      115.92     33.22 o 
  -2  12  10      416.61      515.53     98.52 o 
  -1  12  10      246.00      338.31     14.38 o 
   0  12  10      549.98      456.22     46.31 o 
   1  12  10      405.90      550.34     73.68 o 
   2  12  10      866.93      722.95     88.93 o 
   3  12  10        1.33       10.94    101.31 o 
 -11   1  11      109.98      127.86      9.27 o 
 -10   1  11       53.65       61.17     21.03 o 
  -9   1  11        4.41       55.24     32.20 o 
  -8   1  11       61.89       85.79     15.69 o 
  -7   1  11      272.66      451.07     36.43 o 
  -6   1  11     5397.79     5190.89     70.48 o 
  -5   1  11     1202.20     1148.40     59.44 o 
  -4   1  11     2455.32     2243.23     54.42 o 
  -3   1  11      200.02      243.42     19.00 o 
  -2   1  11     1072.75     1264.68     41.51 o 
  -1   1  11      596.22      560.47     13.98 o 
   0   1  11        8.81       16.46     58.97 o 
   1   1  11      823.27      779.23     33.98 o 
   2   1  11     2976.51     3090.88     28.66 o 
   3   1  11     1689.74     1989.04    244.86 o 
   4   1  11      152.80      187.10     71.04 o 
   5   1  11     2282.76     2220.21     96.60 o 
   6   1  11       11.06       35.36     58.95 o 
   7   1  11      521.68      498.35     25.17 o 
   8   1  11       63.25       18.66      7.43 o 
   9   1  11      629.53      793.35     86.06 o 
  10   1  11      108.11      106.28     76.60 o 
 -11   2  11      424.06      419.07     20.32 o 
 -10   2  11      816.42      834.75     26.19 o 
  -9   2  11       11.26       38.74     55.20 o 
  -8   2  11     1031.81     1001.36     27.60 o 
  -7   2  11     1528.74     1527.48     13.89 o 
  -6   2  11      342.19      357.30     39.16 o 
  -5   2  11     5466.46     5543.53     23.38 o 
  -4   2  11        2.81       82.17     48.39 o 
  -3   2  11       40.82       34.36      5.00 o 
  -2   2  11     4535.63     4326.84     44.66 o 
  -1   2  11     6022.59     5868.87     67.69 o 
   0   2  11       52.13       82.47     21.71 o 
   1   2  11       44.14       67.24     15.24 o 
   2   2  11     3107.16     3119.30     89.57 o 
   3   2  11       80.56      442.48     63.47 o 
   4   2  11     4015.59     3919.91     65.48 o 
   5   2  11      443.87      376.36     43.84 o 
   6   2  11        8.34       32.03     13.37 o 
   7   2  11     1259.82     1163.17     39.68 o 
   8   2  11      712.09      657.52     15.53 o 
   9   2  11        0.11        0.60      4.89 o 
  10   2  11        0.67       19.81     75.28 o 
 -11   3  11      307.97      286.48     44.45 o 
 -10   3  11      882.83      951.03     24.82 o 
  -9   3  11      786.85      941.05     50.97 o 
  -8   3  11      245.76      249.42     51.85 o 
  -7   3  11     1116.03     1011.74     63.40 o 
  -6   3  11     8359.51     8759.70     30.76 o 
  -5   3  11     3058.86     3005.49     55.27 o 
  -4   3  11      416.87      602.55     52.18 o 
  -3   3  11       43.55       69.25     17.13 o 
  -2   3  11     1209.59     1143.92     45.47 o 
  -1   3  11     1407.77     1994.66     53.22 o 
   0   3  11     7453.88     6961.75     64.18 o 
   1   3  11      528.39      644.10     14.70 o 
   2   3  11     5198.09     4937.80     69.26 o 
   3   3  11     6970.15     6692.88     70.34 o 
   4   3  11       38.64      127.65     92.31 o 
   5   3  11      844.46      933.00     90.92 o 
   6   3  11       69.40      102.42     18.73 o 
   7   3  11      752.27      899.46     97.83 o 
   8   3  11      784.03      795.89     12.49 o 
   9   3  11     1749.96     1578.09     23.14 o 
  10   3  11      185.40      183.30     61.30 o 
 -10   4  11     1413.19     1309.18     30.64 o 
  -9   4  11      445.21      406.69     13.76 o 
  -8   4  11       27.65       22.95     94.34 o 
  -7   4  11     2537.52     2437.07     33.77 o 
  -6   4  11       63.19       93.27     41.32 o 
  -5   4  11     3179.97     2926.54     28.86 o 
  -4   4  11     1593.35     1550.32     40.40 o 
  -3   4  11       12.84       85.29     27.62 o 
  -2   4  11     3876.34     3786.35     41.58 o 
  -1   4  11     4961.59     5266.91     35.07 o 
   0   4  11      263.91      364.28     28.44 o 
   1   4  11       16.02       17.56     31.86 o 
   2   4  11     3125.54     3011.57     54.26 o 
   3   4  11      507.54      584.08     75.76 o 
   4   4  11      535.97      626.31     66.49 o 
   5   4  11      252.13      198.98     65.52 o 
   6   4  11      218.86      247.97     43.11 o 
   7   4  11     1378.16     1357.25    108.98 o 
   8   4  11     1444.13     1383.05     40.16 o 
   9   4  11       54.12       73.50     21.94 o 
  10   4  11      241.20      232.64     36.21 o 
 -10   5  11       31.65       38.98     67.31 o 
  -9   5  11      110.43       79.16     10.97 o 
  -8   5  11        5.46       28.28     65.86 o 
  -7   5  11      165.73      218.75     28.57 o 
  -6   5  11       16.22       14.81      1.86 o 
  -5   5  11       31.11       87.04     68.80 o 
  -4   5  11       56.19       88.79      9.00 o 
  -3   5  11     2710.37     2622.58     24.53 o 
  -2   5  11      815.13     1058.33     47.22 o 
  -1   5  11     3238.01     3819.40     69.80 o 
   0   5  11     4129.16     4063.14     56.09 o 
   1   5  11      761.16      854.11     34.67 o 
   2   5  11      160.06      201.21     34.94 o 
   3   5  11     1011.89     1110.88     35.86 o 
   4   5  11      962.05      890.23     30.57 o 
   5   5  11       44.26       64.56     43.27 o 
   6   5  11      173.36      199.48     18.61 o 
   7   5  11       59.67      105.61     22.80 o 
   8   5  11      450.04      328.62     54.44 o 
   9   5  11       21.45       47.18     60.67 o 
 -10   6  11      567.97      529.41     84.49 o 
  -9   6  11        7.63       49.67     61.35 o 
  -8   6  11      102.98      170.36     33.66 o 
  -7   6  11       38.04       29.98     13.45 o 
  -6   6  11       57.62      125.76     74.84 o 
  -5   6  11       12.76       15.72     10.13 o 
  -4   6  11      130.33      167.85     47.82 o 
  -3   6  11       17.18       44.58     13.19 o 
  -2   6  11      184.14      209.45     18.97 o 
  -1   6  11        0.37        7.74     33.34 o 
   0   6  11      443.27      431.69     33.93 o 
   1   6  11      250.93      220.69     12.08 o 
   2   6  11      536.37      403.05     81.61 o 
   3   6  11       70.93      133.83     17.62 o 
   4   6  11        0.11      147.25     70.65 o 
   5   6  11        3.04       75.64     48.93 o 
   6   6  11        8.09       38.59     24.00 o 
   7   6  11       26.54       34.48     34.43 o 
   8   6  11       36.65       84.04     73.50 o 
   9   6  11       47.80       54.68      7.75 o 
  -9   7  11      217.21      244.20     74.98 o 
  -8   7  11        0.58        2.48      6.94 o 
  -7   7  11      684.70      842.32     81.45 o 
  -6   7  11     1428.67     1114.92     14.79 o 
  -5   7  11      338.78      337.49     45.69 o 
  -4   7  11       80.56       69.77     18.80 o 
  -3   7  11       81.99      131.51     10.10 o 
  -2   7  11       40.46       86.54     25.39 o 
  -1   7  11      668.70      806.08     57.13 o 
   0   7  11      215.72      293.60     28.43 o 
   1   7  11       13.18       47.08     28.28 o 
   2   7  11      178.40      188.38     53.98 o 
   3   7  11     1798.28     1888.81     65.11 o 
   4   7  11      380.78      463.68     39.34 o 
   5   7  11       13.31       49.57     44.85 o 
   6   7  11      268.08      230.96      6.26 o 
   7   7  11       42.55       31.39      3.37 o 
   8   7  11       47.39       65.67     61.98 o 
  -8   8  11      139.39      130.61     24.56 o 
  -7   8  11     1008.82     1029.20     27.68 o 
  -6   8  11      362.54      398.53      9.36 o 
  -5   8  11     1233.45     1367.98     47.25 o 
  -4   8  11     1540.97     1421.30     49.07 o 
  -3   8  11      359.20      318.99     23.42 o 
  -2   8  11     1660.09     1727.62     46.10 o 
  -1   8  11     1305.06     1058.02     35.09 o 
   0   8  11      282.66      317.51     40.57 o 
   1   8  11      128.40      135.13     36.84 o 
   2   8  11        7.12       45.59     46.20 o 
   3   8  11      428.33      491.26     46.45 o 
   4   8  11     1834.09     1788.17     69.51 o 
   5   8  11      123.16      131.91     27.20 o 
   6   8  11        1.88        6.01      9.48 o 
   7   8  11      966.84      979.13     39.61 o 
  -7   9  11      386.77      392.64     83.63 o 
  -6   9  11     1554.92     1507.34     92.98 o 
  -5   9  11       37.40      107.18     51.07 o 
  -4   9  11      168.01      180.03     44.91 o 
  -3   9  11     2233.10     1995.16     74.89 o 
  -2   9  11      664.44      683.53     34.03 o 
  -1   9  11     1444.41     1359.90     70.84 o 
   0   9  11      581.62      529.87     63.69 o 
   1   9  11      200.06      163.96      6.59 o 
   2   9  11       14.11        9.47     10.27 o 
   3   9  11     1780.34     1749.46    230.65 o 
   4   9  11      959.08     1043.10     57.99 o 
   5   9  11       39.73      133.76     25.50 o 
   6   9  11       41.56       52.29      7.68 o 
   7   9  11        3.65       22.36     24.84 o 
  -6  10  11       37.18       28.28    106.82 o 
  -5  10  11      250.04      272.12     98.11 o 
  -4  10  11       28.08       98.28     56.53 o 
  -3  10  11       26.72       80.77     22.65 o 
  -2  10  11     1437.10     1290.15     31.09 o 
  -1  10  11     1024.90     1109.72     58.19 o 
   0  10  11      302.80      322.56     44.29 o 
   1  10  11       85.16      121.96     24.17 o 
   2  10  11      454.87      439.90     38.86 o 
   3  10  11       14.15      210.45     72.81 o 
   4  10  11     1689.72     1579.48     62.28 o 
   5  10  11      290.19      264.02     57.65 o 
   6  10  11       14.28       52.58     54.99 o 
  -5  11  11      130.82      143.52     48.43 o 
  -4  11  11        7.70      131.92     38.02 o 
  -3  11  11        2.40       10.13     52.24 o 
  -2  11  11      113.79       99.55     39.22 o 
  -1  11  11      282.65      341.77     50.09 o 
   0  11  11      576.09      585.35     21.69 o 
   1  11  11       22.25       53.23     21.85 o 
   2  11  11        0.08       38.82     21.51 o 
   3  11  11      485.76      534.96     77.83 o 
   4  11  11       20.84       75.37     30.43 o 
  -2  12  11       78.79       98.29     22.95 o 
  -1  12  11      106.22      106.14     21.43 o 
   0  12  11      124.24       90.53     13.19 o 
   1  12  11       42.59       77.63     36.63 o 
 -11   0  12      261.73      258.38     25.60 o 
 -10   0  12      281.68      328.68     29.33 o 
  -9   0  12       81.82       95.35     31.83 o 
  -8   0  12      920.03      796.17      3.21 o 
  -7   0  12     6503.87     6289.39     32.57 o 
  -6   0  12      329.30      501.70     57.91 o 
  -5   0  12     5727.54     5824.64    114.10 o 
  -4   0  12      192.64      210.93     68.36 o 
  -3   0  12      316.66      506.32     80.83 o 
  -2   0  12     4381.30     3806.38     58.22 o 
  -1   0  12     2979.61     3041.01     32.40 o 
   0   0  12       22.08      161.77     50.12 o 
   1   0  12      931.51      808.84     96.02 o 
   2   0  12     4515.94     4686.91     59.40 o 
   3   0  12      373.14      365.85      3.38 o 
   4   0  12    10966.43    10826.10     19.24 o 
   5   0  12     2382.90     2235.62    150.19 o 
   6   0  12      194.07      238.95     24.30 o 
   7   0  12      206.56      385.09    150.53 o 
   8   0  12      201.69      319.95     46.24 o 
   9   0  12        9.16       11.14    139.39 o 
  10   0  12      427.57      352.35      7.09 o 
 -11   1  12      308.62      309.28     22.69 o 
 -10   1  12      919.02      939.78     22.56 o 
  -9   1  12      229.65      320.01     51.79 o 
  -8   1  12      530.48      529.10     35.07 o 
  -7   1  12      248.28      206.94      7.01 o 
  -6   1  12     8020.53     7782.16     32.77 o 
  -5   1  12      734.64      720.60     12.14 o 
  -4   1  12       12.37       19.64     13.63 o 
  -3   1  12      806.82      870.91     34.38 o 
  -2   1  12      521.15      563.50     53.09 o 
  -1   1  12      386.90      502.33     42.69 o 
   0   1  12      299.00      324.32     27.47 o 
   1   1  12      376.65      313.87     55.22 o 
   2   1  12     2761.03     2742.88     67.54 o 
   3   1  12    12421.94    11968.90    214.65 o 
   4   1  12      208.34      218.17     28.12 o 
   5   1  12      535.94      571.01     63.91 o 
   6   1  12     1680.77     1691.88     47.76 o 
   7   1  12     1027.46     1046.26     37.89 o 
   8   1  12       60.48       51.52     58.79 o 
   9   1  12      114.49      132.83     38.14 o 
  10   1  12        0.64        0.34     15.13 o 
 -10   2  12      244.02      217.16     15.07 o 
  -9   2  12       80.36       77.26     51.14 o 
  -8   2  12      198.56      253.31     22.59 o 
  -7   2  12     2417.79     2337.10     61.02 o 
  -6   2  12     1217.74     1165.37     37.62 o 
  -5   2  12      137.15      175.52     20.70 o 
  -4   2  12       28.00       49.26     13.17 o 
  -3   2  12        4.61       40.41     56.53 o 
  -2   2  12     1239.91     1420.03     27.17 o 
  -1   2  12     1624.45     1551.93     50.19 o 
   0   2  12       80.71      124.24     74.19 o 
   1   2  12       28.08       40.89     20.94 o 
   2   2  12     1135.67     1017.15     36.28 o 
   3   2  12       43.87      129.80     77.30 o 
   4   2  12      535.81      664.83     53.24 o 
   5   2  12       63.22       84.81     25.48 o 
   6   2  12        4.64       29.34     62.73 o 
   7   2  12      323.65      281.94     38.07 o 
   8   2  12      261.15      335.22     47.85 o 
   9   2  12        8.49       14.18      3.68 o 
  10   2  12       15.74       30.60     47.70 o 
 -10   3  12      281.35      304.59     36.40 o 
  -9   3  12       18.39       26.37     22.25 o 
  -8   3  12      107.94      118.88     65.04 o 
  -7   3  12     1362.65     1285.59     42.67 o 
  -6   3  12      174.49      177.33     17.97 o 
  -5   3  12      474.92      599.68     60.99 o 
  -4   3  12      883.79      804.14     74.03 o 
  -3   3  12      103.90      155.11     34.12 o 
  -2   3  12      352.80      363.50      3.03 o 
  -1   3  12      304.51      345.68     32.00 o 
   0   3  12      478.72      547.26    108.30 o 
   1   3  12        0.25       32.07    104.75 o 
   2   3  12      533.31      549.04     89.33 o 
   3   3  12       59.62       53.08      7.93 o 
   4   3  12      178.92      199.55     28.18 o 
   5   3  12       94.91      101.95     13.33 o 
   6   3  12       42.59       53.58     58.27 o 
   7   3  12      154.19      224.51     56.87 o 
   8   3  12      147.92      127.74     18.62 o 
   9   3  12       11.75        3.77     10.13 o 
 -10   4  12      295.57      267.07     53.12 o 
  -9   4  12        3.51       49.67     33.56 o 
  -8   4  12      336.20      428.04     65.39 o 
  -7   4  12      508.80      541.37     63.30 o 
  -6   4  12        4.80       11.58     59.62 o 
  -5   4  12      703.92      865.40     71.19 o 
  -4   4  12       84.11       60.52     37.41 o 
  -3   4  12       40.18      207.99     38.18 o 
  -2   4  12     1356.10     1511.79     20.90 o 
  -1   4  12     2442.59     2322.45      8.69 o 
   0   4  12       10.76       33.29     24.66 o 
   1   4  12      296.75      291.26     17.41 o 
   2   4  12     1080.82     1005.40     25.01 o 
   3   4  12       80.84      170.69    105.91 o 
   4   4  12      230.11      233.42     54.23 o 
   5   4  12      314.17      436.20     32.50 o 
   6   4  12       21.58       19.62     12.66 o 
   7   4  12      139.42      301.59     60.58 o 
   8   4  12       93.18      150.65    106.76 o 
   9   4  12       51.34       36.64      9.32 o 
 -10   5  12      477.05      482.72     84.66 o 
  -9   5  12      164.09      218.72     28.59 o 
  -8   5  12      239.44      275.53      9.34 o 
  -7   5  12       30.67       51.99      1.69 o 
  -6   5  12     2265.34     2175.64     33.24 o 
  -5   5  12     1658.10     1857.26     64.29 o 
  -4   5  12      592.76      643.12     63.96 o 
  -3   5  12     2005.19     1912.65     33.49 o 
  -2   5  12      632.82      737.10     57.14 o 
  -1   5  12     1727.44     1728.25     79.06 o 
   0   5  12      729.04      930.64     48.89 o 
   1   5  12      577.77      640.31     62.77 o 
   2   5  12     1152.51     1146.61     20.97 o 
   3   5  12     1607.11     1571.82     37.29 o 
   4   5  12      728.28      598.66      7.96 o 
   5   5  12      174.36      182.46     72.86 o 
   6   5  12      147.21      263.31     40.06 o 
   7   5  12      224.27      191.04     28.52 o 
   8   5  12      135.57      136.28     22.72 o 
   9   5  12      294.70      373.86     68.45 o 
  -9   6  12       92.53      132.65     26.22 o 
  -8   6  12      106.94      106.70     37.34 o 
  -7   6  12     2255.18     2117.99     71.06 o 
  -6   6  12      446.72      488.40     30.05 o 
  -5   6  12      461.69      376.55      7.66 o 
  -4   6  12        3.62        1.37      8.46 o 
  -3   6  12       91.97      162.92     39.30 o 
  -2   6  12     2502.73     2489.24     70.42 o 
  -1   6  12     2529.25     2538.27     60.68 o 
   0   6  12        0.21        9.94     40.99 o 
   1   6  12     1066.00     1068.22     39.93 o 
   2   6  12     2513.46     2476.92     36.27 o 
   3   6  12       59.52       92.11     12.87 o 
   4   6  12      856.11      809.65      7.47 o 
   5   6  12       50.14      134.57     53.17 o 
   6   6  12       87.36       99.31     13.16 o 
   7   6  12     2357.40     2392.73    153.40 o 
   8   6  12     1065.71     1131.52     90.69 o 
  -8   7  12       52.56       71.89     17.07 o 
  -7   7  12      403.35      377.38     12.32 o 
  -6   7  12     1302.17     1286.81     29.49 o 
  -5   7  12      115.60      103.11     73.98 o 
  -4   7  12        1.59       23.43     25.80 o 
  -3   7  12     6260.93     6257.89     47.55 o 
  -2   7  12     3549.44     3331.54     19.72 o 
  -1   7  12     1579.87     1582.30     39.52 o 
   0   7  12     4307.24     3950.50    106.27 o 
   1   7  12       12.04       32.73     50.90 o 
   2   7  12       44.06       62.42     26.31 o 
   3   7  12      692.20      773.71     75.37 o 
   4   7  12      419.48      495.90     36.07 o 
   5   7  12       26.95       50.48     53.15 o 
   6   7  12     1197.33     1129.69     75.75 o 
   7   7  12        5.31       44.70     63.22 o 
   8   7  12      273.34      252.88     30.71 o 
  -8   8  12        3.03        8.37     18.84 o 
  -7   8  12       55.36       63.66     30.38 o 
  -6   8  12       88.32       85.50     35.61 o 
  -5   8  12      806.90      785.39      5.39 o 
  -4   8  12      491.31      553.55     77.87 o 
  -3   8  12      256.56      303.48     21.65 o 
  -2   8  12      555.34      628.28     37.90 o 
  -1   8  12      941.87     1114.43     63.25 o 
   0   8  12        2.73       20.89     29.24 o 
   1   8  12       18.27       28.22      9.67 o 
   2   8  12       30.68       18.35      5.46 o 
   3   8  12        1.16       41.09     24.99 o 
   4   8  12      582.86      601.83     47.95 o 
   5   8  12        0.06       15.16     22.06 o 
   6   8  12        2.60       25.47     35.32 o 
   7   8  12      446.48      476.36     27.40 o 
  -7   9  12       62.41       54.71     15.07 o 
  -6   9  12       34.97       43.08     23.04 o 
  -5   9  12      289.83      299.19     15.02 o 
  -4   9  12       27.96       36.22     33.82 o 
  -3   9  12       20.88       11.86     29.30 o 
  -2   9  12       62.40       69.80      6.54 o 
  -1   9  12       64.82       51.53     54.83 o 
   0   9  12       18.96       37.76     10.10 o 
   1   9  12       17.79       27.84     30.54 o 
   2   9  12       15.33       24.50     44.29 o 
   3   9  12        4.27       39.21     44.70 o 
   4   9  12      221.61      238.27     24.26 o 
   5   9  12       66.34       60.74     22.00 o 
   6   9  12      153.86      180.77     22.15 o 
  -6  10  12      105.80      109.69     36.40 o 
  -5  10  12      384.30      380.58     34.30 o 
  -4  10  12      417.85      429.89     18.64 o 
  -3  10  12      399.35      333.84     28.85 o 
  -2  10  12      107.76      130.99     44.31 o 
  -1  10  12       83.85      107.23     37.08 o 
   0  10  12       23.56       52.26     48.60 o 
   1  10  12      908.38      774.16     27.62 o 
   2  10  12      498.67      603.00     58.28 o 
   3  10  12      107.52      164.02     33.35 o 
   4  10  12      209.73      162.15     33.70 o 
   5  10  12       28.11       96.61     38.89 o 
  -4  11  12       20.57       27.68     18.38 o 
  -3  11  12      568.27      510.45     21.60 o 
  -2  11  12      936.28      859.87     58.38 o 
  -1  11  12        2.21       17.19     25.44 o 
   0  11  12      841.51      825.56     18.57 o 
   1  11  12      119.73       98.41     32.93 o 
   2  11  12      235.37      193.79     45.09 o 
   3  11  12      331.82      399.07     37.32 o 
 -10   1  13       64.04       96.29     12.92 o 
  -9   1  13      191.05      217.33     11.15 o 
  -8   1  13      213.74      361.96     14.64 o 
  -7   1  13      328.71      329.49     25.73 o 
  -6   1  13     2045.70     2343.27     19.79 o 
  -5   1  13     1368.58     1309.85      4.38 o 
  -4   1  13     1633.59     1590.92     87.95 o 
  -3   1  13     1460.80     1380.53     68.06 o 
  -2   1  13       90.29      130.08     39.53 o 
  -1   1  13        0.74       44.03     44.80 o 
   0   1  13      935.01      846.87     89.27 o 
   1   1  13      613.33      525.99      9.91 o 
   2   1  13      197.86      177.40     27.31 o 
   3   1  13     3392.86     3334.83     39.49 o 
   4   1  13      690.05      603.03     23.12 o 
   5   1  13       31.96       40.58     13.12 o 
   6   1  13       45.86       93.58     20.29 o 
   7   1  13      138.85      171.04    107.04 o 
   8   1  13        0.44        6.73    100.47 o 
   9   1  13        0.17        5.40     46.79 o 
 -10   2  13      372.36      382.37     20.76 o 
  -9   2  13      110.40       98.44      5.02 o 
  -8   2  13      678.87      811.22     43.81 o 
  -7   2  13     1399.67     1436.31     28.21 o 
  -6   2  13      201.13      178.72     13.73 o 
  -5   2  13       91.01      145.72     36.83 o 
  -4   2  13     2470.99     2580.26     46.86 o 
  -3   2  13      341.71      296.68      3.32 o 
  -2   2  13     4089.20     4066.90    108.75 o 
  -1   2  13     2934.29     3035.71     63.61 o 
   0   2  13      367.93      446.71     83.07 o 
   1   2  13      874.09      934.77     80.16 o 
   2   2  13     3877.81     3738.21     36.47 o 
   3   2  13      529.59      576.79     77.07 o 
   4   2  13      312.95      272.47     87.67 o 
   5   2  13      119.05      110.83     67.56 o 
   6   2  13       81.05       94.75     22.40 o 
   7   2  13      476.29      431.38     85.73 o 
   8   2  13       45.56       58.23     24.30 o 
   9   2  13       21.62       43.87    101.49 o 
 -10   3  13      180.95      189.10     26.70 o 
  -9   3  13       19.96       71.54     47.72 o 
  -8   3  13      865.03      739.48     31.13 o 
  -7   3  13       74.16       90.95     35.33 o 
  -6   3  13      928.43      810.17     23.33 o 
  -5   3  13      590.69      614.43     63.76 o 
  -4   3  13     1562.90     1498.03     49.98 o 
  -3   3  13     4705.19     4685.27     63.96 o 
  -2   3  13     2759.29     2619.41     68.35 o 
  -1   3  13     1983.26     2150.22     77.29 o 
   0   3  13       13.70       15.29     41.63 o 
   1   3  13     2117.90     2426.47     47.76 o 
   2   3  13      639.79      780.27     52.99 o 
   3   3  13     3165.37     2870.52     35.59 o 
   4   3  13      901.27     1099.62     74.83 o 
   5   3  13       10.49       63.48     38.64 o 
   6   3  13      972.08      976.50     65.12 o 
   7   3  13      324.33      347.39    108.14 o 
   8   3  13      108.05      144.37     75.91 o 
   9   3  13      239.62      471.37     64.82 o 
  -9   4  13      188.32      198.31     11.98 o 
  -8   4  13      344.02      380.18     20.25 o 
  -7   4  13     2895.86     2777.47     79.53 o 
  -6   4  13      466.54      530.55     63.64 o 
  -5   4  13      324.26      423.08     78.76 o 
  -4   4  13      119.55      162.24      3.61 o 
  -3   4  13        1.18       40.33     19.15 o 
  -2   4  13     3140.60     2761.15     55.96 o 
  -1   4  13     1572.83     1642.92     55.05 o 
   0   4  13      611.96      631.85     50.19 o 
   1   4  13     2929.24     2904.36     23.67 o 
   2   4  13     2339.04     2152.60      5.73 o 
   3   4  13       49.86      130.04     51.13 o 
   4   4  13      770.67      802.85     79.38 o 
   5   4  13       17.38       58.27     31.82 o 
   6   4  13      113.50       95.83     15.26 o 
   7   4  13     1008.45     1050.77     60.64 o 
   8   4  13     1056.91      997.37     42.32 o 
  -9   5  13     1134.24     1078.49     50.83 o 
  -8   5  13      203.77      225.27     52.25 o 
  -7   5  13      640.77      586.30     55.94 o 
  -6   5  13      872.20      991.99     52.25 o 
  -5   5  13      482.36      503.01     16.08 o 
  -4   5  13      428.58      491.47     33.77 o 
  -3   5  13     1445.47     1480.10     57.80 o 
  -2   5  13     3281.48     3231.41     32.81 o 
  -1   5  13       11.07       93.26     30.22 o 
   0   5  13      111.05      157.65     29.56 o 
   1   5  13       61.15       48.74      9.03 o 
   2   5  13      143.09      163.65     30.76 o 
   3   5  13        5.84       43.53     30.57 o 
   4   5  13       48.09      203.93     69.53 o 
   5   5  13        3.97        2.96     30.32 o 
   6   5  13      937.94     1211.75     67.39 o 
   7   5  13       33.57       17.60     10.63 o 
   8   5  13      127.16      282.23     96.69 o 
  -8   6  13        2.02        3.73     26.70 o 
  -7   6  13       21.90       41.24     81.72 o 
  -6   6  13      308.68      205.70     52.74 o 
  -5   6  13      466.81      469.51     44.22 o 
  -4   6  13       26.67       35.87     25.27 o 
  -3   6  13      197.63      182.13     15.05 o 
  -2   6  13       89.91      136.81     48.02 o 
  -1   6  13       72.22      114.23     23.12 o 
   0   6  13       58.33       87.27      6.68 o 
   1   6  13       58.78      127.37     41.40 o 
   2   6  13       66.47      294.45     85.35 o 
   3   6  13      516.88      462.75     17.74 o 
   4   6  13      220.62      208.35     14.11 o 
   5   6  13      334.07      307.00    101.16 o 
   6   6  13      190.62      187.19     42.25 o 
   7   6  13        1.84       16.62     81.49 o 
  -8   7  13        1.14       14.47     13.19 o 
  -7   7  13       83.91      112.52     88.98 o 
  -6   7  13        3.54       17.90     56.67 o 
  -5   7  13        1.56       83.02     72.55 o 
  -4   7  13      238.87      176.99     61.63 o 
  -3   7  13     1182.89     1122.44     32.52 o 
  -2   7  13        9.37       55.20     33.40 o 
  -1   7  13      632.25      577.06     53.99 o 
   0   7  13      273.60      273.99     59.45 o 
   1   7  13      163.77      175.97     54.46 o 
   2   7  13        0.71       55.66     34.11 o 
   3   7  13      555.53      636.38     42.91 o 
   4   7  13      123.53       98.44     13.09 o 
   5   7  13      210.04      247.21     36.14 o 
   6   7  13      271.17      271.77     40.79 o 
   7   7  13       14.71       15.19     39.58 o 
  -7   8  13     1893.23     1796.99     64.46 o 
  -6   8  13     1085.93     1124.66    103.61 o 
  -5   8  13        2.78      171.95     56.87 o 
  -4   8  13        3.68       37.46     62.39 o 
  -3   8  13       58.26       29.91      3.68 o 
  -2   8  13      513.06      608.43     78.46 o 
  -1   8  13      273.87      220.40     26.88 o 
   0   8  13      156.58      148.73     19.04 o 
   1   8  13      575.90      645.87     35.77 o 
   2   8  13     1855.36     1795.69     30.11 o 
   3   8  13        2.91        4.84      5.78 o 
   4   8  13      355.55      370.22     51.78 o 
   5   8  13       66.21       81.02     68.15 o 
   6   8  13       12.23       21.71     12.74 o 
  -6   9  13     1869.71     1601.63     58.52 o 
  -5   9  13       93.06      103.19     96.53 o 
  -4   9  13       30.76       21.41      8.07 o 
  -3   9  13     2392.59     2361.94     80.58 o 
  -2   9  13     1522.54     1358.97     35.60 o 
  -1   9  13        2.63       87.37     62.71 o 
   0   9  13        2.26       36.42     75.51 o 
   1   9  13       45.50       81.53     53.87 o 
   2   9  13       56.41       52.67     19.37 o 
   3   9  13     1122.88     1082.41     58.78 o 
   4   9  13       19.54       61.60     62.25 o 
   5   9  13       93.62      151.77     37.64 o 
  -4  10  13      410.38      364.47     91.66 o 
  -3  10  13      489.39      468.13     71.58 o 
  -2  10  13      242.58      219.45     24.13 o 
  -1  10  13      502.67      441.94     39.64 o 
   0  10  13      130.64      154.78     35.21 o 
   1  10  13      358.42      321.87     50.14 o 
   2  10  13      921.61      911.64     33.32 o 
   3  10  13       22.55      105.07     68.79 o 
  -2  11  13       72.63       84.19     23.79 o 
  -1  11  13      123.52      180.73     23.64 o 
   0  11  13        1.41        0.00     14.38 o 
   1  11  13       49.21       87.32     42.06 o 
  -9   0  14      528.52      556.43     61.76 o 
  -8   0  14     1731.93     1754.33     32.76 o 
  -7   0  14     3461.52     3299.54     33.42 o 
  -6   0  14      216.21      203.13     31.67 o 
  -5   0  14        6.26        9.34     52.06 o 
  -4   0  14     7974.71     8419.58     31.29 o 
  -3   0  14     3052.44     2872.36     39.30 o 
  -2   0  14     1546.45     1620.65     45.98 o 
  -1   0  14     2086.01     2152.79     69.97 o 
   0   0  14      230.36      266.93     18.56 o 
   1   0  14       32.66       59.87     16.88 o 
   2   0  14     4921.61     4695.69     98.55 o 
   3   0  14     1066.29     1246.40    113.06 o 
   4   0  14      105.41      108.34    129.94 o 
   5   0  14      172.28      187.65    118.13 o 
   6   0  14      214.06      163.01      7.76 o 
   7   0  14     1087.60     1062.12     32.06 o 
   8   0  14        2.04       50.29     79.31 o 
  -9   1  14      105.73      154.22     63.72 o 
  -8   1  14     1452.41     1485.66     29.72 o 
  -7   1  14       22.27       27.55     36.80 o 
  -6   1  14      433.60      528.15     40.42 o 
  -5   1  14      141.88      114.95     34.86 o 
  -4   1  14      212.85      203.30      7.91 o 
  -3   1  14     3750.86     3665.02     25.03 o 
  -2   1  14      334.72      283.19     50.98 o 
  -1   1  14      305.02      258.46     35.66 o 
   0   1  14      399.55      399.53     39.27 o 
   1   1  14     3053.07     3127.72     46.45 o 
   2   1  14      292.25      342.91     25.31 o 
   3   1  14     2930.46     2837.75    113.40 o 
   4   1  14      109.44      120.94     43.27 o 
   5   1  14       12.83       20.18    102.07 o 
   6   1  14     1178.92     1134.98      6.58 o 
   7   1  14      379.70      296.58     78.90 o 
   8   1  14       16.19       13.66     28.25 o 
  -9   2  14      114.66      185.28     24.53 o 
  -8   2  14      362.33      452.13     49.48 o 
  -7   2  14      831.98      817.97     22.90 o 
  -6   2  14      510.25      603.53     10.74 o 
  -5   2  14      225.97      212.49     13.00 o 
  -4   2  14      151.61      108.93      7.67 o 
  -3   2  14        1.74       16.08     15.84 o 
  -2   2  14      558.07      426.38     24.65 o 
  -1   2  14      152.17      209.94     22.49 o 
   0   2  14       43.20       71.67     29.89 o 
   1   2  14     1087.07     1294.74     79.28 o 
   2   2  14     3482.88     3323.10     40.84 o 
   3   2  14      172.28      228.37     70.71 o 
   4   2  14       24.37       46.57     26.70 o 
   5   2  14      155.57      158.88     32.91 o 
   6   2  14        5.61       17.79     11.40 o 
   7   2  14      206.00      239.88     56.31 o 
   8   2  14       44.40       31.39     88.78 o 
  -9   3  14      417.31      394.84     44.85 o 
  -8   3  14      333.51      339.54     64.51 o 
  -7   3  14      185.27      203.99     27.84 o 
  -6   3  14      597.41      618.55     21.84 o 
  -5   3  14        7.01       23.29     44.06 o 
  -4   3  14      939.52      949.00     27.54 o 
  -3   3  14       28.03       12.73      8.02 o 
  -2   3  14        8.61       12.13     13.27 o 
  -1   3  14       40.34       99.47    101.16 o 
   0   3  14      171.72      192.03     18.73 o 
   1   3  14       96.91       98.40      9.15 o 
   2   3  14       51.11       60.99    107.58 o 
   3   3  14       95.47      158.52     76.15 o 
   4   3  14       53.33       77.33     29.64 o 
   5   3  14      145.60      171.72     80.62 o 
   6   3  14        3.95       40.67     62.70 o 
   7   3  14        6.60        6.29      6.92 o 
   8   3  14        8.49       16.62     46.75 o 
  -9   4  14      212.65      172.69     30.09 o 
  -8   4  14      192.35      237.05    105.25 o 
  -7   4  14       78.16       94.18     75.26 o 
  -6   4  14      120.97      149.76     53.81 o 
  -5   4  14      231.10      285.68     61.33 o 
  -4   4  14     1703.93     1422.95     51.18 o 
  -3   4  14      935.81      900.22     30.60 o 
  -2   4  14     2288.16     2103.52     14.35 o 
  -1   4  14     2883.89     2857.16     73.14 o 
   0   4  14       65.24       85.09     16.78 o 
   1   4  14       19.61       28.31     34.93 o 
   2   4  14       19.61       43.24     18.73 o 
   3   4  14      135.75      159.66     77.54 o 
   4   4  14      370.20      373.12     16.20 o 
   5   4  14      428.34      511.38    111.71 o 
   6   4  14       41.03       56.92     22.95 o 
   7   4  14      332.35      324.01     29.42 o 
   8   4  14      141.71      181.73     64.12 o 
  -8   5  14      242.70      210.96     42.53 o 
  -7   5  14       35.49       28.38      7.71 o 
  -6   5  14      159.47      231.28     44.04 o 
  -5   5  14       46.92       58.60     73.26 o 
  -4   5  14      303.12      347.65     64.26 o 
  -3   5  14     4790.17     4757.96     18.71 o 
  -2   5  14     2145.42     2057.05     51.87 o 
  -1   5  14      378.33      373.62     38.90 o 
   0   5  14      393.88      392.74     10.21 o 
   1   5  14      967.16      834.77     24.13 o 
   2   5  14      203.37      256.20     26.29 o 
   3   5  14      270.74      315.59     79.24 o 
   4   5  14      301.69      372.31     71.24 o 
   5   5  14      358.24      316.14     19.66 o 
   6   5  14     1078.24     1041.67     91.80 o 
   7   5  14      187.61      294.97     68.01 o 
  -8   6  14      158.62      188.12     56.47 o 
  -7   6  14     1738.31     1736.48     73.97 o 
  -6   6  14      417.52      337.72     23.22 o 
  -5   6  14      370.49      291.27     23.03 o 
  -4   6  14     1231.75     1304.79      1.69 o 
  -3   6  14       80.63       83.73     18.62 o 
  -2   6  14     1382.26     1401.75     47.75 o 
  -1   6  14       88.35      126.83     32.90 o 
   0   6  14      131.59      221.93     62.28 o 
   1   6  14     1898.38     1702.45     53.28 o 
   2   6  14     2581.38     2277.35     92.94 o 
   3   6  14       34.94      212.45     61.79 o 
   4   6  14      147.75      198.73     89.21 o 
   5   6  14     1255.92     1124.86     43.20 o 
   6   6  14      212.86      236.96     48.17 o 
   7   6  14      217.40      288.95     73.83 o 
  -7   7  14      268.20      315.92     61.33 o 
  -6   7  14     1252.29     1136.36     49.78 o 
  -5   7  14       98.70       79.21      5.37 o 
  -4   7  14       25.55       88.58     96.12 o 
  -3   7  14     1841.36     1813.65     45.77 o 
  -2   7  14     2057.30     2004.91     58.05 o 
  -1   7  14       13.42       47.68     52.30 o 
   0   7  14        1.70       74.99     52.29 o 
   1   7  14      290.55      348.14     35.52 o 
   2   7  14       46.72      117.10     69.81 o 
   3   7  14      812.48      767.57     31.41 o 
   4   7  14       26.15       69.20     31.06 o 
   5   7  14      186.22      196.13     16.92 o 
   6   7  14      948.41      921.89     44.07 o 
  -6   8  14        5.00        1.54     71.31 o 
  -5   8  14        4.96        7.34      3.71 o 
  -4   8  14      479.61      406.04     56.79 o 
  -3   8  14      314.17      260.32     13.50 o 
  -2   8  14        2.47       14.88      4.99 o 
  -1   8  14       67.73       77.43      1.65 o 
   0   8  14        9.53      148.06     74.07 o 
   1   8  14      218.44      448.63     72.02 o 
   2   8  14      444.74      542.47     57.15 o 
   3   8  14      166.04      259.08     55.93 o 
   4   8  14      377.24      362.95     36.89 o 
   5   8  14      177.22      241.06     56.08 o 
  -5   9  14       24.50       35.82     28.03 o 
  -4   9  14       64.56       73.19     35.38 o 
  -3   9  14      120.10       82.21      9.18 o 
  -2   9  14      350.36      422.62     33.81 o 
  -1   9  14       42.33       78.62     48.92 o 
   0   9  14      244.08      238.41     42.54 o 
   1   9  14      121.57      101.68     24.14 o 
   2   9  14      107.28      122.59     65.22 o 
   3   9  14      290.31      260.64     19.88 o 
   4   9  14      231.22      164.66     30.32 o 
  -3  10  14       50.29       57.50     41.11 o 
  -2  10  14       17.73       37.31      8.78 o 
  -1  10  14      383.46      398.65     35.31 o 
   0  10  14       63.09       53.69     17.61 o 
   1  10  14      548.91      499.79     10.11 o 
   2  10  14      382.40      351.79     19.94 o 
  -9   1  15       41.28       32.25     29.89 o 
  -8   1  15      192.32      141.81      5.98 o 
  -7   1  15      170.76      148.96     47.36 o 
  -6   1  15      294.57      296.50     25.43 o 
  -5   1  15       49.51       45.45     17.20 o 
  -4   1  15        4.20        7.95     12.96 o 
  -3   1  15      718.16      797.66     21.10 o 
  -2   1  15      141.22      126.39     17.80 o 
  -1   1  15      292.13      269.26     18.72 o 
   0   1  15      684.84      738.53     21.94 o 
   1   1  15      459.32      657.40     56.20 o 
   2   1  15      206.38      255.16     34.09 o 
   3   1  15     1201.55     1138.46     99.51 o 
   4   1  15       26.93       77.84     49.32 o 
   5   1  15        1.42       44.06     44.56 o 
   6   1  15      135.94      177.97     75.13 o 
   7   1  15      258.67      303.97     43.83 o 
   8   1  15       24.44       26.01     89.09 o 
  -9   2  15       10.20       24.99     35.96 o 
  -8   2  15     1403.43     1422.28     50.60 o 
  -7   2  15      825.14      865.55     48.03 o 
  -6   2  15      893.52      948.46     24.47 o 
  -5   2  15        6.08       24.27     49.77 o 
  -4   2  15     5192.16     4929.55     45.97 o 
  -3   2  15     3728.92     3815.36     73.92 o 
  -2   2  15      494.92      446.13     35.95 o 
  -1   2  15      481.79      486.93     60.36 o 
   0   2  15       11.12       45.08     27.17 o 
   1   2  15      137.32      228.98     39.60 o 
   2   2  15      386.83      507.15     46.91 o 
   3   2  15       51.19       77.83     40.16 o 
   4   2  15     1337.94     1356.84     20.42 o 
   5   2  15     2910.99     2700.02     52.83 o 
   6   2  15       92.81      110.79     44.84 o 
   7   2  15      792.11      739.10     61.89 o 
  -8   3  15     1148.03     1234.76     10.82 o 
  -7   3  15       19.77       55.33     82.86 o 
  -6   3  15       18.53      206.89     39.14 o 
  -5   3  15      655.87      649.01      5.38 o 
  -4   3  15       61.32       80.45     18.89 o 
  -3   3  15     4552.19     4340.25     24.96 o 
  -2   3  15     2919.33     2945.20     55.58 o 
  -1   3  15       55.76       85.01      4.05 o 
   0   3  15     1599.25     1411.44    130.61 o 
   1   3  15     1595.60     1620.78     37.36 o 
   2   3  15        5.52       43.89     30.88 o 
   3   3  15      128.33      122.82      9.11 o 
   4   3  15      150.38      166.09     36.79 o 
   5   3  15       82.43       95.62      3.54 o 
   6   3  15     1240.09     1047.32      3.02 o 
   7   3  15      789.55      782.30     56.42 o 
  -8   4  15      275.46      278.99     18.42 o 
  -7   4  15     1683.41     1517.85     46.73 o 
  -6   4  15      420.99      431.15     11.08 o 
  -5   4  15       87.83       90.65     89.22 o 
  -4   4  15     1289.18     1271.25     39.82 o 
  -3   4  15      110.78      145.57      8.57 o 
  -2   4  15     1317.31     1315.25    144.79 o 
  -1   4  15      619.23      695.67     23.78 o 
   0   4  15      975.88      951.75    111.37 o 
   1   4  15      801.27      897.61     97.78 o 
   2   4  15     1467.24     1489.67     72.15 o 
   3   4  15       54.20      114.77     37.08 o 
   4   4  15       98.95       91.87     12.99 o 
   5   4  15      382.05      346.48     87.80 o 
   6   4  15      212.69      230.18     21.60 o 
   7   4  15      263.01      315.57     30.38 o 
  -8   5  15      568.01      503.85     30.40 o 
  -7   5  15        4.17       17.06     16.46 o 
  -6   5  15       40.23       40.71     30.21 o 
  -5   5  15      161.70      119.99     18.04 o 
  -4   5  15      104.67      134.03     37.10 o 
  -3   5  15      526.68      598.69     90.77 o 
  -2   5  15      308.28      294.13     78.97 o 
  -1   5  15        2.40       31.26     57.41 o 
   0   5  15      670.63      811.63     62.21 o 
   1   5  15      273.26      315.42     81.15 o 
   2   5  15        0.45       60.51     94.28 o 
   3   5  15       68.35       47.59     58.51 o 
   4   5  15       16.40        8.30     56.62 o 
   5   5  15       93.39       63.43     22.50 o 
   6   5  15      362.16      325.79     54.03 o 
  -7   6  15        0.85       12.13     38.31 o 
  -6   6  15        1.48       28.27     46.17 o 
  -5   6  15       44.11       87.17     68.47 o 
  -4   6  15        1.87       49.88    101.85 o 
  -3   6  15      106.43      137.55     75.91 o 
  -2   6  15      174.07      164.50     38.99 o 
  -1   6  15      230.14      192.43      3.43 o 
   0   6  15      658.32      582.19     37.48 o 
   1   6  15        1.25        1.79      3.03 o 
   2   6  15      224.12      293.32     64.07 o 
   3   6  15       47.59       76.22     13.40 o 
   4   6  15      241.47      186.07     37.97 o 
   5   6  15        7.73       54.40     36.80 o 
   6   6  15       14.51       15.82     24.56 o 
  -6   7  15        7.73       30.43     14.11 o 
  -5   7  15      315.35      329.59     45.61 o 
  -4   7  15        3.56        7.16     45.16 o 
  -3   7  15      648.03      587.00     31.05 o 
  -2   7  15      477.45      470.92      7.92 o 
  -1   7  15        9.49       23.96     10.77 o 
   0   7  15       23.02       24.47     40.64 o 
   1   7  15      238.83      239.48     36.86 o 
   2   7  15       89.01       83.28     19.19 o 
   3   7  15      273.04      263.08     62.56 o 
   4   7  15      212.54      201.83     14.56 o 
   5   7  15       83.34       96.84     64.34 o 
  -5   8  15      608.31      642.52     55.23 o 
  -4   8  15      701.98      613.08     21.42 o 
  -3   8  15        7.97       22.72     43.99 o 
  -2   8  15       35.91       34.25     89.95 o 
  -1   8  15        0.08        8.40     16.95 o 
   0   8  15       51.82       54.82      3.45 o 
   1   8  15      756.38      756.33     53.49 o 
   2   8  15     2166.63     2110.30     74.07 o 
   3   8  15      114.67      153.05     78.69 o 
   4   8  15       20.90        9.11     48.27 o 
  -3   9  15      431.54      411.20     76.31 o 
  -2   9  15       12.11       98.04    112.88 o 
  -1   9  15       11.67       48.89     97.20 o 
   0   9  15      430.24      535.89     75.45 o 
   1   9  15     1058.33      923.86     29.34 o 
   2   9  15       31.05       40.55     14.94 o 
  -8   0  16     1263.91     1321.75     84.89 o 
  -7   0  16     2728.18     2895.14     86.15 o 
  -6   0  16       16.04       37.04     83.27 o 
  -5   0  16        3.33       47.05     65.08 o 
  -4   0  16     3048.27     2536.21     90.71 o 
  -3   0  16     2635.87     2864.54     50.84 o 
  -2   0  16     1404.08     1256.52     82.07 o 
  -1   0  16      117.82      184.90     64.54 o 
   0   0  16        8.10       22.28     55.50 o 
   1   0  16     1406.63     1395.40     85.22 o 
   2   0  16     1687.77     1667.94    167.06 o 
   3   0  16       29.22       47.59      3.71 o 
   4   0  16      520.86      795.16    149.18 o 
   5   0  16     1585.91     1428.65     43.54 o 
   6   0  16      229.14      265.95     53.33 o 
   7   0  16      151.73      180.90    123.86 o 
  -8   1  16     1469.07     1471.80     26.16 o 
  -7   1  16      141.27      163.09     24.96 o 
  -6   1  16       23.98       24.73     87.72 o 
  -5   1  16     1038.81     1181.73     73.81 o 
  -4   1  16      148.37      174.23     33.67 o 
  -3   1  16      529.59      574.80     22.99 o 
  -2   1  16        1.68       22.86     42.77 o 
  -1   1  16       23.09      159.15     31.48 o 
   0   1  16     2058.20     2002.84     65.13 o 
   1   1  16     3738.46     3470.98     14.51 o 
   2   1  16      409.26      461.09     58.73 o 
   3   1  16       10.19       19.63     13.33 o 
   4   1  16     1167.25     1123.49     73.24 o 
   5   1  16      270.20      269.01     55.99 o 
   6   1  16      455.10      393.55     28.15 o 
   7   1  16       54.72       79.52     30.65 o 
  -8   2  16       31.73       30.44     28.19 o 
  -7   2  16       48.28       60.37     41.09 o 
  -6   2  16        2.62       40.52     23.14 o 
  -5   2  16       91.61      124.50     28.26 o 
  -4   2  16      562.48      580.48     14.22 o 
  -3   2  16       12.55        9.80     18.83 o 
  -2   2  16      165.25      194.89     26.82 o 
  -1   2  16       45.30       62.49     62.84 o 
   0   2  16      424.79      408.32     37.38 o 
   1   2  16      348.63      243.26     36.97 o 
   2   2  16      453.22      667.85     93.49 o 
   3   2  16        0.03       12.46     68.25 o 
   4   2  16       39.94      109.15     77.20 o 
   5   2  16      180.25      174.85     29.69 o 
   6   2  16       15.83       47.00     16.04 o 
   7   2  16       15.53       25.75     16.20 o 
  -8   3  16      281.55      279.42     48.99 o 
  -7   3  16       56.77       63.35     61.23 o 
  -6   3  16      252.12      218.19     69.38 o 
  -5   3  16       74.16       78.98      1.69 o 
  -4   3  16       37.87       16.91     11.01 o 
  -3   3  16        6.95       22.49     72.47 o 
  -2   3  16       18.48       14.39     18.69 o 
  -1   3  16      167.09      147.98     29.69 o 
   0   3  16       20.72       17.97     28.60 o 
   1   3  16       31.57       80.49    117.01 o 
   2   3  16      182.04      180.09     11.27 o 
   3   3  16       23.21       37.18     56.21 o 
   4   3  16       76.78       93.43     24.26 o 
   5   3  16       80.37      101.93     72.34 o 
   6   3  16       87.32      164.25     89.93 o 
  -7   4  16      861.57      819.85     48.63 o 
  -6   4  16       15.32        1.55     28.95 o 
  -5   4  16      141.37      152.60     57.99 o 
  -4   4  16      376.87      436.91     32.74 o 
  -3   4  16     1122.69     1002.21     65.50 o 
  -2   4  16      104.93      110.71     32.80 o 
  -1   4  16       22.38       16.20     35.19 o 
   0   4  16      136.67      137.36     83.36 o 
   1   4  16      138.40      177.19     92.81 o 
   2   4  16        2.06        1.35     36.79 o 
   3   4  16      133.23      124.88    145.13 o 
   4   4  16      187.29      143.78     18.56 o 
   5   4  16      697.80      790.10    116.10 o 
   6   4  16      242.02      220.05     55.69 o 
  -7   5  16       33.94       40.55     39.92 o 
  -6   5  16       65.18       89.65     18.64 o 
  -5   5  16      866.75      890.20     46.41 o 
  -4   5  16      131.49      118.82     78.32 o 
  -3   5  16     1747.83     1606.53     74.01 o 
  -2   5  16      345.11      377.44     13.43 o 
  -1   5  16       99.58       86.38     65.36 o 
   0   5  16      711.02      759.09     45.39 o 
   1   5  16      396.45      305.07      4.66 o 
   2   5  16       21.35       61.03     29.92 o 
   3   5  16       19.42       28.45     47.96 o 
   4   5  16      268.85      293.62     70.73 o 
   5   5  16        7.96       42.50     32.95 o 
  -6   6  16       15.43       36.30     83.78 o 
  -5   6  16      403.70      381.50     28.35 o 
  -4   6  16     1741.50     1546.97     58.89 o 
  -3   6  16       44.91       85.06     16.90 o 
  -2   6  16      125.00      108.52     84.66 o 
  -1   6  16      996.10      952.51     19.66 o 
   0   6  16     1016.85     1024.01     49.66 o 
   1   6  16      365.73      499.66     83.97 o 
   2   6  16     1312.96     1152.14     33.75 o 
   3   6  16        2.92       21.20     37.61 o 
   4   6  16      107.21      137.67     67.83 o 
   5   6  16      902.08      791.53     58.60 o 
  -5   7  16      956.50      927.74     35.61 o 
  -4   7  16       45.49       97.76     98.11 o 
  -3   7  16     1203.19     1068.60     15.69 o 
  -2   7  16      330.09      343.29     56.03 o 
  -1   7  16       13.84       50.11     29.44 o 
   0   7  16       38.65       42.62     30.96 o 
   1   7  16      663.12      578.12     12.93 o 
   2   7  16        7.33       34.61     17.88 o 
   3   7  16       42.79       52.96     27.73 o 
   4   7  16      392.92      487.40     40.87 o 
  -3   8  16        0.65       23.91     16.02 o 
  -2   8  16       90.94      142.56     37.63 o 
  -1   8  16       95.92      102.96     32.84 o 
   0   8  16      426.57      396.66     23.44 o 
   1   8  16        5.93       28.95     14.59 o 
   2   8  16      469.99      547.56     54.08 o 
  -7   1  17       12.40        8.21     13.10 o 
  -6   1  17      169.55      236.34     29.86 o 
  -5   1  17      557.60      529.37     20.27 o 
  -4   1  17       26.01       57.63     31.62 o 
  -3   1  17        8.83       12.22      4.34 o 
  -2   1  17      223.01      176.70     19.11 o 
  -1   1  17        0.62       30.73     79.81 o 
   0   1  17      483.29      428.42     16.90 o 
   1   1  17      968.09      973.73     20.20 o 
   2   1  17       23.69       36.33     15.59 o 
   3   1  17      146.25      131.64     13.22 o 
   4   1  17        9.00        5.06     86.55 o 
   5   1  17      155.88      139.10     53.12 o 
   6   1  17        1.15       34.71     30.51 o 
  -7   2  17      609.00      599.93     57.88 o 
  -6   2  17       34.84       64.24     92.59 o 
  -5   2  17       76.37       92.31     42.96 o 
  -4   2  17      556.69      567.14     43.16 o 
  -3   2  17      345.53      380.14     62.20 o 
  -2   2  17      615.79      615.21     36.97 o 
  -1   2  17     1779.31     1749.02     47.60 o 
   0   2  17      405.27      382.05     99.52 o 
   1   2  17     1163.02     1016.88     19.73 o 
   2   2  17      201.33      203.39     70.38 o 
   3   2  17      571.18      648.78     51.30 o 
   4   2  17       24.52       67.68    117.45 o 
   5   2  17     1063.80      964.14     32.37 o 
   6   2  17      305.08      327.87     34.26 o 
  -6   3  17      424.70      424.39     59.57 o 
  -5   3  17     1231.40     1101.42     73.89 o 
  -4   3  17       54.86       76.57     25.99 o 
  -3   3  17      777.05      723.95     44.21 o 
  -2   3  17       67.01      115.86     42.50 o 
  -1   3  17       14.67       38.30     53.03 o 
   0   3  17     1842.46     1775.72     15.33 o 
   1   3  17     1605.41     1354.23    106.14 o 
   2   3  17       16.95       57.14     35.13 o 
   3   3  17      123.13      184.51    102.60 o 
   4   3  17      544.77      687.89     54.51 o 
   5   3  17       79.74       79.99     55.28 o 
  -6   4  17       68.35       82.18     39.36 o 
  -5   4  17      127.44      175.16     61.03 o 
  -4   4  17     2426.79     2329.19     94.22 o 
  -3   4  17       64.53      106.91      9.37 o 
  -2   4  17      117.12      153.12     95.44 o 
  -1   4  17     1440.36     1420.55    104.63 o 
   0   4  17      863.86      864.37     71.04 o 
   1   4  17       37.19       61.09     44.21 o 
   2   4  17      303.33      401.97    149.18 o 
   3   4  17        9.01       88.09    152.55 o 
   4   4  17        0.75       67.16    105.64 o 
   5   4  17      599.43      674.33    126.56 o 
  -5   5  17      593.88      602.37     29.88 o 
  -4   5  17      215.72      247.98     98.37 o 
  -3   5  17       29.95       32.47     14.77 o 
  -2   5  17       33.70       41.41     29.51 o 
  -1   5  17        1.35        3.04     24.98 o 
   0   5  17      104.50       91.51     21.04 o 
   1   5  17       23.64       28.18     44.33 o 
   2   5  17        7.43        9.11     16.89 o 
   3   5  17      227.70      246.59     38.69 o 
   4   5  17      390.97      490.47     98.21 o 
  -4   6  17      558.53      538.41     27.34 o 
  -3   6  17       27.13       34.35     55.71 o 
  -2   6  17      593.15      618.85     43.92 o 
  -1   6  17      200.58      134.66     11.48 o 
   0   6  17       11.85        3.04      1.69 o 
   1   6  17       32.96       67.92     52.21 o 
   2   6  17       10.09       39.25     67.98 o 
   3   6  17        3.24        3.44      3.66 o 
  -3   7  17       51.31       49.20      3.70 o 
  -2   7  17       43.25       86.84     60.28 o 
  -1   7  17        0.99        0.27     30.17 o 
   0   7  17      358.17      313.79     62.09 o 
   1   7  17      344.64      390.44     39.35 o 
   2   7  17       25.72       24.71     49.98 o 
  -6   0  18      217.47      276.80     97.79 o 
  -5   0  18       22.96       77.96     68.83 o 
  -4   0  18       37.06       26.18     19.10 o 
  -3   0  18       20.88       35.36     78.54 o 
  -2   0  18      731.15      610.22      1.69 o 
  -1   0  18     2449.08     2284.95     53.20 o 
   0   0  18     1622.57     1574.79    122.85 o 
   1   0  18      445.06      577.47    157.28 o 
   2   0  18      109.18      169.76     86.74 o 
   3   0  18       32.10       83.03     91.46 o 
   4   0  18       35.13       77.29    127.24 o 
  -6   1  18      531.88      518.69     20.82 o 
  -5   1  18     1245.44     1170.20     10.80 o 
  -4   1  18       66.26       94.75     25.38 o 
  -3   1  18      143.98      143.79     43.02 o 
  -2   1  18      370.21      467.84     65.74 o 
  -1   1  18      973.55      987.28     24.60 o 
   0   1  18     1443.55     1454.09     35.06 o 
   1   1  18     1307.02     1182.71     21.19 o 
   2   1  18        6.29        4.13     50.38 o 
   3   1  18        6.06        4.55      7.05 o 
   4   1  18      530.83      691.56    113.57 o 
  -6   2  18      268.14      303.68     67.69 o 
  -5   2  18       58.23       52.65     84.96 o 
  -4   2  18      312.97      305.77     23.93 o 
  -3   2  18       17.70       41.72     18.58 o 
  -2   2  18       39.54       70.77     22.00 o 
  -1   2  18      680.07      694.26      9.39 o 
   0   2  18      887.66      776.98     43.36 o 
   1   2  18       65.40      147.82     75.10 o 
   2   2  18      145.15      205.47    106.49 o 
   3   2  18       37.00       33.59     43.60 o 
   4   2  18       66.63      109.93     58.76 o 
  -5   3  18       85.60       71.89      3.71 o 
  -4   3  18       46.57       71.21    157.28 o 
  -3   3  18       46.80       68.85      3.71 o 
  -2   3  18       45.13       56.70    118.13 o 
  -1   3  18      198.26      196.09    139.39 o 
   0   3  18       75.55       87.75     52.31 o 
   1   3  18      172.79      180.86     33.00 o 
   2   3  18      120.58      169.09    133.65 o 
   3   3  18       95.97      174.83    164.70 o 
   4   3  18       52.46       74.93    166.73 o 
  -5   4  18       10.00       25.36     26.14 o 
  -4   4  18      272.76      349.82    114.88 o 
  -3   4  18       26.11       38.12     30.29 o 
  -2   4  18      142.23      152.11     48.91 o 
  -1   4  18      380.38      414.45     98.55 o 
   0   4  18       73.86       60.65     32.19 o 
   1   4  18      125.47      156.85     58.78 o 
   2   4  18        0.61        0.00     13.50 o 
   3   4  18       79.65      112.39     55.01 o 
  -4   5  18        2.26       15.57     95.75 o 
  -3   5  18       29.56       20.25     33.47 o 
  -2   5  18      617.25      572.58     73.50 o 
  -1   5  18      248.41      273.38     94.84 o 
   0   5  18      206.22      165.28     39.00 o 
   1   5  18      479.35      567.32     26.40 o 
   2   5  18      151.76      174.83     83.34 o 
  -2   6  18       41.47       59.73     10.97 o 
  -1   6  18      682.84      682.43    117.45 o 
   0   6  18     1005.50      942.26     45.42 o 
  -4   1  19        3.75       14.81     22.51 o 
  -3   1  19        0.01       14.27      7.07 o 
  -2   1  19      162.45      184.23     52.62 o 
  -1   1  19      454.23      408.28     30.03 o 
   0   1  19       17.39       31.49     13.99 o 
   1   1  19      403.58      358.77     29.03 o 
   2   1  19      263.80      266.33     31.41 o 
   3   1  19       53.63       60.08     15.92 o 
  -4   2  19      223.32      217.88     55.41 o 
  -3   2  19        8.11       40.27     33.78 o 
  -2   2  19        2.28       11.49     72.83 o 
  -1   2  19      794.40      720.42     34.43 o 
   0   2  19      336.32      314.55     38.09 o 
   1   2  19       53.76       98.29     40.46 o 
   2   2  19      301.22      331.03     27.51 o 
  -3   3  19        6.06       23.96    102.60 o 
  -2   3  19      837.40      695.93     30.04 o 
  -1   3  19      526.11      602.11     88.76 o 
   0   3  19      152.33      154.91    123.86 o 
   1   3  19       94.62      122.51     79.31 o 
   2   3  19       66.98       81.00     85.05 o 
  -2   4  19      167.34      144.79     59.74 o 
  -1   4  19      515.05      506.93    125.89 o 
   0   4  19      467.87      455.29     63.45 o 
                                                 
